# Supplementary material for: Evolutionary Rescue of an Environmental Pseudomonas otitidis in Response to Anthropogenic Perturbation
Source: Front Microbiol. 2021 Jan 18;11:563885. doi: 10.3389/fmicb.2020.563885 (PMC7856823; doi:10.3389/fmicb.2020.563885)
Supplement: Supplementary file 5 [file Table_3.XLSX]

## Sheet: Hoja1
Table S3. Functional annotation of the exclusive accessory genome of the Pseudomonas otitidis sample from 2003. Annotation by gene ontology was done with Blast2GO. 184 (49%) of 374 of sequences were functionally annotated.
Description	Length	#Hits	e-Value	sim mean	#GO	GO IDs	GO Names	Enzyme Codes	Enzyme Names	InterPro IDs	InterPro GO IDs	InterPro GO Names
glycosyl hydrolase family 1	375	20	1.81789e-116	63.8	2	F:GO:0016740; F:GO:0016787	F:transferase activity; F:hydrolase activity			G3DSA:3.40.50.2000 (GENE3D); IPR001296 (PFAM); PTHR12526:SF512 (PANTHER); PTHR12526 (PANTHER); SSF53756 (SUPERFAMILY)	no GO terms	no GO terms
protein kinase	287	20	0	84.73	3	F:GO:0004674; P:GO:0006468; C:GO:0016021	F:protein serine/threonine kinase activity; P:protein phosphorylation; C:integral component of membrane	EC:2.7.11	Transferring phosphorus-containing groups	G3DSA:1.10.510.10 (GENE3D); IPR011009 (SUPERFAMILY)	no GO terms	no GO terms
glycosyltransferase-like protein	266	20	7.3909e-111	60.92	2	F:GO:0016740; F:GO:0016757	F:transferase activity; F:transferase activity, transferring glycosyl groups			IPR029044 (G3DSA:3.90.550.GENE3D); PTHR43179 (PANTHER); PTHR43179:SF5 (PANTHER); IPR029044 (SUPERFAMILY)	no GO terms	no GO terms
Transposase InsO and inactivated derivatives	142	2	9.10596e-18	71.77						no IPS match	no IPS match	no IPS match
XRE family transcriptional regulator	100	20	3.62094e-37	68.52	1	F:GO:0003677	F:DNA binding			G3DSA:1.10.260.40 (GENE3D); IPR001387 (CDD); IPR010982 (SUPERFAMILY)	F:GO:0003677; F:GO:0043565	F:DNA binding; F:sequence-specific DNA binding
M23 family metallopeptidase	311	20	5.34162e-103	63.87						no IPS match	no IPS match	no IPS match
allophanate hydrolase	126	20	6.84287e-82	92.06	1	F:GO:0004039	F:allophanate hydrolase activity	EC:3.5.1.54	Allophanate hydrolase	G3DSA:3.10.490.10 (GENE3D)	no GO terms	no GO terms
IS630 family transposase	345	20	0	93.27	1	F:GO:0003677	F:DNA binding			G3DSA:3.30.420.470 (GENE3D); PF13384 (PFAM); IPR038717 (PFAM); IPR025959 (PFAM); IPR009057 (SUPERFAMILY)	F:GO:0003677	F:DNA binding
acyl-CoA dehydrogenase	52	20	4.77103e-13	80	3	F:GO:0016627; F:GO:0050660; P:GO:0055114	F:oxidoreductase activity, acting on the CH-CH group of donors; F:flavin adenine dinucleotide binding; P:oxidation-reduction process			no IPS match	no IPS match	no IPS match
N-acetylglutaminylglutamine synthetase	100	20	7.12513e-59	95.76	5	F:GO:0004363; F:GO:0005524; P:GO:0006750; F:GO:0016740; F:GO:0046872	F:glutathione synthase activity; F:ATP binding; P:glutathione biosynthetic process; F:transferase activity; F:metal ion binding	EC:6.3.2.3	Glutathione synthase	IPR013651 (PFAM); G3DSA:3.30.470.20 (GENE3D); SSF56059 (SUPERFAMILY)	no GO terms	no GO terms
phenylacetic acid degradation bifunctional protein PaaZ	241	20	3.27648e-169	97.89	4	F:GO:0004029; F:GO:0016787; F:GO:0043878; P:GO:0055114	F:aldehyde dehydrogenase (NAD) activity; F:hydrolase activity; F:glyceraldehyde-3-phosphate dehydrogenase (NAD+) (non-phosphorylating) activity; P:oxidation-reduction process	EC:1.2.1.3	Aldehyde dehydrogenase (NAD(+))	G3DSA:3.10.129.10 (GENE3D); IPR016162 (G3DSA:3.40.605.GENE3D); IPR002539 (PFAM); mobidb-lite (MOBIDB_LITE); PTHR43111:SF2 (PANTHER); PTHR43111 (PANTHER); cd03452 (CDD); IPR029069 (SUPERFAMILY)	F:GO:0016491; P:GO:0055114	F:oxidoreductase activity; P:oxidation-reduction process
nitrate reductase	111	20	3.67057e-62	84.41	5	F:GO:0009055; P:GO:0022900; F:GO:0043546; F:GO:0046872; F:GO:0051539	F:electron transfer activity; P:electron transport chain; F:molybdopterin cofactor binding; F:metal ion binding; F:4 iron, 4 sulfur cluster binding			G3DSA:1.10.10.1100 (GENE3D); IPR007419 (PFAM)	no GO terms	no GO terms
acyl-CoA dehydrogenase	90	20	1.97974e-53	87.94	3	F:GO:0016627; F:GO:0050660; P:GO:0055114	F:oxidoreductase activity, acting on the CH-CH group of donors; F:flavin adenine dinucleotide binding; P:oxidation-reduction process			IPR025878 (PFAM); PTHR42803:SF2 (PANTHER); PTHR42803 (PANTHER)	no GO terms	no GO terms
bifunctional cobalt-precorrin-7 (C(5))-methyltransferase/cobalt-precorrin-6B (C(15))-methyltransferase	70	20	7.68874e-41	91.27	4	P:GO:0006479; F:GO:0008276; P:GO:0009236; F:GO:0046025	P:protein methylation; F:protein methyltransferase activity; P:cobalamin biosynthetic process; F:precorrin-6Y C5,15-methyltransferase (decarboxylating) activity	EC:2.1.1.132	Precorrin-6B C(5,15)-methyltransferase (decarboxylating)	G3DSA:3.40.50.150 (GENE3D); PTHR43182 (PANTHER); IPR029063 (SUPERFAMILY)	no GO terms	no GO terms
Fic family protein	361	20	0	86	5	F:GO:0000287; F:GO:0005524; P:GO:0018117; F:GO:0042803; F:GO:0070733	F:magnesium ion binding; F:ATP binding; P:protein adenylylation; F:protein homodimerization activity; F:protein adenylyltransferase activity			IPR025758 (PFAM); IPR036597 (G3DSA:1.10.3290.GENE3D); IPR026287 (PIRSF); IPR003812 (PFAM); IPR040198 (PANTHER); PTHR13504:SF35 (PANTHER); IPR003812 (PROSITE_PROFILES); IPR036597 (SUPERFAMILY)	no GO terms	no GO terms
30S ribosomal protein S1	66	20	2.70299e-34	96.9	4	F:GO:0003723; F:GO:0003735; C:GO:0005840; P:GO:0006412	F:RNA binding; F:structural constituent of ribosome; C:ribosome; P:translation			Coil (COILS); G3DSA:2.40.50.140 (GENE3D); mobidb-lite (MOBIDB_LITE); mobidb-lite (MOBIDB_LITE); IPR003029 (PROSITE_PROFILES); IPR012340 (SUPERFAMILY)	F:GO:0003676	F:nucleic acid binding
transposase	39	20	8.0374e-13	87.27	1	F:GO:0043565	F:sequence-specific DNA binding			no IPS match	no IPS match	no IPS match
carboxylate/amino acid/amine transporter	106	20	9.15054e-67	95.49	1	C:GO:0016021	C:integral component of membrane			PTHR22911:SF80 (PANTHER); PTHR22911 (PANTHER); SSF103481 (SUPERFAMILY)	no GO terms	no GO terms
MFS transporter	164	20	7.35885e-105	86.4	2	C:GO:0016021; P:GO:0055085	C:integral component of membrane; P:transmembrane transport			IPR011701 (PFAM); G3DSA:1.20.1250.20 (GENE3D); PTHR23534 (PANTHER); IPR020846 (PROSITE_PROFILES); IPR020846 (CDD); IPR036259 (SUPERFAMILY)	C:GO:0016021; P:GO:0055085	C:integral component of membrane; P:transmembrane transport
TonB-dependent siderophore receptor	287	20	1.47029e-157	85.45	5	F:GO:0005506; C:GO:0009279; P:GO:0015891; C:GO:0016021; F:GO:0038023	F:iron ion binding; C:cell outer membrane; P:siderophore transport; C:integral component of membrane; F:signaling receptor activity			IPR036942 (G3DSA:2.40.170.GENE3D); IPR037066 (G3DSA:2.170.130.GENE3D); IPR012910 (PFAM); mobidb-lite (MOBIDB_LITE); IPR039423 (PANTHER); IPR030148 (PTHR32552:PANTHER); SSF56935 (SUPERFAMILY)	C:GO:0009279; P:GO:0015891; C:GO:0016021	C:cell outer membrane; P:siderophore transport; C:integral component of membrane
alpha/beta hydrolase	114	20	2.38884e-68	62.44	1	F:GO:0016787	F:hydrolase activity			IPR029058 (G3DSA:3.40.50.GENE3D); IPR029058 (SUPERFAMILY)	no GO terms	no GO terms
alpha/beta hydrolase	151	20	1.85213e-96	61.57	1	F:GO:0016787	F:hydrolase activity			IPR029058 (G3DSA:3.40.50.GENE3D); IPR029058 (SUPERFAMILY)	no GO terms	no GO terms
Calcineurin-like phosphoesterase	1024	20	0	62.22	1	F:GO:0016787	F:hydrolase activity			Coil (COILS); IPR029052 (G3DSA:3.60.21.GENE3D); G3DSA:3.40.50.300 (GENE3D); IPR004843 (PFAM); mobidb-lite (MOBIDB_LITE); mobidb-lite (MOBIDB_LITE); IPR027417 (SUPERFAMILY); SSF56300 (SUPERFAMILY)	F:GO:0016787	F:hydrolase activity
MerR family transcriptional regulator	342	20	0	81.55	2	F:GO:0003677; P:GO:0006355	F:DNA binding; P:regulation of transcription, DNA-templated			Coil (COILS); IPR000551 (PRINTS); IPR000551 (PFAM); IPR012925 (PFAM); PTHR30204 (PANTHER); IPR000551 (PROSITE_PATTERNS); IPR000551 (PROSITE_PROFILES); cd04788 (CDD); IPR009061 (SUPERFAMILY)	F:GO:0003677; P:GO:0006355	F:DNA binding; P:regulation of transcription, DNA-templated
transposase	129	20	2.62466e-82	90.34						no IPS match	no IPS match	no IPS match
chemotaxis protein	417	20	1.0851e-49	51.54	5	F:GO:0004888; P:GO:0006935; P:GO:0007165; C:GO:0016020; C:GO:0016021	F:transmembrane signaling receptor activity; P:chemotaxis; P:signal transduction; C:membrane; C:integral component of membrane			Coil (COILS); G3DSA:1.10.287.950 (GENE3D); IPR004089 (PFAM); mobidb-lite (MOBIDB_LITE); mobidb-lite (MOBIDB_LITE); PTHR32089 (PANTHER); PTHR32089:SF87 (PANTHER); IPR004089 (PROSITE_PROFILES); SSF58104 (SUPERFAMILY)	P:GO:0007165; C:GO:0016020	P:signal transduction; C:membrane
response regulator	122	20	1.53298e-60	87.97	3	P:GO:0000160; F:GO:0016301; P:GO:0016310	P:phosphorelay signal transduction system; F:kinase activity; P:phosphorylation			IPR001789 (PFAM); G3DSA:3.40.50.2300 (GENE3D); PTHR43412:SF2 (PANTHER); PTHR43412 (PANTHER); IPR001789 (PROSITE_PROFILES); IPR001789 (CDD); IPR011006 (SUPERFAMILY)	P:GO:0000160	P:phosphorelay signal transduction system
chemotaxis protein CheA	842	20	0	63.47	3	P:GO:0007165; F:GO:0016301; P:GO:0016310	P:signal transduction; F:kinase activity; P:phosphorylation			IPR004358 (PRINTS); IPR037006 (G3DSA:1.10.287.GENE3D); IPR036641 (G3DSA:1.20.120.GENE3D); IPR008207 (PFAM); IPR002545 (PFAM); IPR004105 (PFAM); IPR036890 (G3DSA:3.30.565.GENE3D); IPR003594 (PFAM); G3DSA:2.30.30.40 (GENE3D); G3DSA:2.40.50.180 (GENE3D); mobidb-lite (MOBIDB_LITE); mobidb-lite (MOBIDB_LITE); PTHR43395:SF1 (PANTHER); PTHR43395 (PANTHER); IPR005467 (PROSITE_PROFILES); IPR008207 (PROSIT…	F:GO:0000155; P:GO:0000160; F:GO:0004673; C:GO:0005737; P:GO:0006935; P:GO:0007165; P:GO:0016310; F:GO:0016772	F:phosphorelay sensor kinase activity; P:phosphorelay signal transduction system; F:protein histidine kinase activity; C:cytoplasm; P:chemotaxis; P:signal transduction; P:phosphorylation; F:transferase activity, transferring phosphorus-containing groups
response regulator	128	20	1.05308e-52	80.04	2	P:GO:0000160; F:GO:0003677	P:phosphorelay signal transduction system; F:DNA binding			IPR001789 (PFAM); G3DSA:3.40.50.12740 (GENE3D); IPR039420 (PANTHER); IPR001789 (PROSITE_PROFILES); IPR001789 (CDD); IPR011006 (SUPERFAMILY)	P:GO:0000160	P:phosphorelay signal transduction system
protein-glutamate O-methyltransferase CheR	280	20	5.94245e-149	82.51	2	P:GO:0006479; F:GO:0008983	P:protein methylation; F:protein-glutamate O-methyltransferase activity	EC:2.1.1.80	Protein-glutamate O-methyltransferase	IPR000780 (PRINTS); IPR036804 (G3DSA:1.10.155.GENE3D); IPR022642 (PFAM); G3DSA:3.40.50.150 (GENE3D); IPR026024 (PIRSF); IPR022641 (PFAM); PTHR24422 (PANTHER); PTHR24422:SF14 (PANTHER); IPR000780 (PROSITE_PROFILES); IPR029063 (SUPERFAMILY); SSF47757 (SUPERFAMILY)	F:GO:0008757	F:S-adenosylmethionine-dependent methyltransferase activity
chemotaxis response regulator protein-glutamate methylesterase	351	20	2.56084e-152	75.14	3	P:GO:0006464; P:GO:0007165; F:GO:0016787	P:cellular protein modification process; P:signal transduction; F:hydrolase activity			IPR001789 (PFAM); IPR000673 (PFAM); G3DSA:3.40.50.2300 (GENE3D); IPR008248 (PIRSF); IPR035909 (G3DSA:3.40.50.GENE3D); mobidb-lite (MOBIDB_LITE); PTHR42872 (PANTHER); IPR000673 (PROSITE_PROFILES); IPR001789 (PROSITE_PROFILES); IPR008248 (HAMAP); IPR000673 (CDD); IPR001789 (CDD); IPR035909 (SUPERFAMILY); IPR011006 (SUPERFAMILY)	F:GO:0000156; P:GO:0000160; C:GO:0005737; P:GO:0006935; F:GO:0008984	F:phosphorelay response regulator activity; P:phosphorelay signal transduction system; C:cytoplasm; P:chemotaxis; F:protein-glutamate methylesterase activity
chemotaxis protein CheW	515	20	0	77.75	2	P:GO:0006935; P:GO:0007165	P:chemotaxis; P:signal transduction			Coil (COILS); G3DSA:2.30.30.40 (GENE3D); G3DSA:2.30.30.40 (GENE3D); G3DSA:2.40.50.180 (GENE3D); G3DSA:2.30.30.40 (GENE3D); G3DSA:2.40.50.180 (GENE3D); IPR002545 (PFAM); IPR039315 (PANTHER); IPR002545 (PROSITE_PROFILES); IPR002545 (PROSITE_PROFILES); IPR002545 (PROSITE_PROFILES); IPR036061 (SUPERFAMILY); IPR036061 (SUPERFAMILY); IPR036061 (SUPERFAMILY)	P:GO:0006935; P:GO:0007165	P:chemotaxis; P:signal transduction
chemotaxis protein	637	20	0	83.68	2	P:GO:0007165; C:GO:0016020	P:signal transduction; C:membrane			Coil (COILS); Coil (COILS); Coil (COILS); Coil (COILS); IPR004089 (PFAM); G3DSA:1.10.287.950 (GENE3D); mobidb-lite (MOBIDB_LITE); mobidb-lite (MOBIDB_LITE); PTHR32089:SF87 (PANTHER); PTHR32089 (PANTHER); IPR004089 (PROSITE_PROFILES); IPR004089 (PROSITE_PROFILES); SSF58104 (SUPERFAMILY); SSF58104 (SUPERFAMILY)	P:GO:0007165; C:GO:0016020	P:signal transduction; C:membrane
cobaltochelatase subunit CobN	489	20	0	93.9	2	P:GO:0009236; F:GO:0051116	P:cobalamin biosynthetic process; F:cobaltochelatase activity	EC:6.6.1.2	Cobaltochelatase	IPR003672 (PFAM); PTHR44119 (PANTHER); PTHR44119:SF4 (PANTHER)	P:GO:0009058	P:biosynthetic process
radical SAM protein	365	20	0	84.14	3	F:GO:0003824; F:GO:0046872; F:GO:0051539	F:catalytic activity; F:metal ion binding; F:4 iron, 4 sulfur cluster binding			IPR013785 (G3DSA:3.20.20.GENE3D); IPR007197 (PFAM); IPR023885 (PFAM); IPR007197 (PANTHER); cd01335 (CDD); SSF102114 (SUPERFAMILY)	F:GO:0003824; F:GO:0051536	F:catalytic activity; F:iron-sulfur cluster binding
NAD-dependent dehydratase	328	20	0	84.13	2	F:GO:0003978; F:GO:0050662	F:UDP-glucose 4-epimerase activity; F:coenzyme binding	EC:5.1.3.2	UDP-glucose 4-epimerase	G3DSA:3.40.50.720 (GENE3D); IPR001509 (PFAM); G3DSA:3.90.25.10 (GENE3D); PTHR43245:SF13 (PANTHER); PTHR43245 (PANTHER); cd05256 (CDD); IPR036291 (SUPERFAMILY)	F:GO:0003824; F:GO:0050662	F:catalytic activity; F:coenzyme binding
Phosphoheptose isomerase	190	20	3.62384e-137	74.93	3	F:GO:0016853; F:GO:0097367; P:GO:1901135	F:isomerase activity; F:carbohydrate derivative binding; P:carbohydrate derivative metabolic process			IPR001347 (PFAM); G3DSA:3.40.50.10490 (GENE3D); PTHR30390 (PANTHER); PTHR30390:SF7 (PANTHER); IPR001347 (PROSITE_PROFILES); IPR035461 (CDD); SSF53697 (SUPERFAMILY)	F:GO:0097367; P:GO:1901135	F:carbohydrate derivative binding; P:carbohydrate derivative metabolic process
cytidyltransferase	507	20	0	81.94	7	F:GO:0005524; P:GO:0005975; F:GO:0016301; P:GO:0016310; F:GO:0016773; F:GO:0016779; P:GO:0097171	F:ATP binding; P:carbohydrate metabolic process; F:kinase activity; P:phosphorylation; F:phosphotransferase activity, alcohol group as acceptor; F:nucleotidyltransferase activity; P:ADP-L-glycero-beta-D-manno-heptose biosynthetic process			IPR004821 (TIGRFAM); IPR014729 (G3DSA:3.40.50.GENE3D); IPR004821 (PFAM); IPR029056 (G3DSA:3.40.1190.GENE3D); IPR011611 (PFAM); PTHR10584 (PANTHER); PTHR10584:SF194 (PANTHER); IPR011913 (CDD); IPR029056 (SUPERFAMILY); SSF52374 (SUPERFAMILY)	F:GO:0003824; P:GO:0005975; P:GO:0009058; F:GO:0016773; F:GO:0016779	F:catalytic activity; P:carbohydrate metabolic process; P:biosynthetic process; F:phosphotransferase activity, alcohol group as acceptor; F:nucleotidyltransferase activity
acetoin dehydrogenase	317	20	0	76.24	2	F:GO:0016624; P:GO:0055114	F:oxidoreductase activity, acting on the aldehyde or oxo group of donors, disulfide as acceptor; P:oxidation-reduction process			G3DSA:3.40.50.970 (GENE3D); IPR001017 (PFAM); PTHR11516 (PANTHER); PTHR11516:SF53 (PANTHER); cd02000 (CDD); IPR029061 (SUPERFAMILY)	F:GO:0016624	F:oxidoreductase activity, acting on the aldehyde or oxo group of donors, disulfide as acceptor
alpha-ketoacid dehydrogenase subunit beta	361	20	0	81.85	2	F:GO:0004739; P:GO:0055114	F:pyruvate dehydrogenase (acetyl-transferring) activity; P:oxidation-reduction process	EC:1.2.4.1	Pyruvate dehydrogenase (acetyl-transferring)	IPR033248 (PFAM); IPR005475 (PFAM); G3DSA:3.40.50.970 (GENE3D); IPR009014 (G3DSA:3.40.50.GENE3D); PTHR43257 (PANTHER); cd07036 (CDD); IPR029061 (SUPERFAMILY); IPR009014 (SUPERFAMILY)	F:GO:0003824	F:catalytic activity
radical SAM protein	379	20	0	81.74	2	F:GO:0003824; F:GO:0051536	F:catalytic activity; F:iron-sulfur cluster binding			IPR013785 (G3DSA:3.20.20.GENE3D); IPR007197 (PFAM); IPR007197 (PANTHER); cd01335 (CDD); SSF102114 (SUPERFAMILY)	F:GO:0003824; F:GO:0051536	F:catalytic activity; F:iron-sulfur cluster binding
glycosyltransferase family 2 protein	353	20	0	53.72	3	C:GO:0016020; C:GO:0016021; F:GO:0016740	C:membrane; C:integral component of membrane; F:transferase activity			IPR029044 (G3DSA:3.90.550.GENE3D); IPR001173 (PFAM); PTHR43685 (PANTHER); cd00761 (CDD); IPR029044 (SUPERFAMILY)	no GO terms	no GO terms
glycosyltransferase family 1 protein	470	20	0	60.92	1	F:GO:0016740	F:transferase activity			PF13524 (PFAM)	no GO terms	no GO terms
acyltransferase	635	20	0	58.85	2	C:GO:0016021; F:GO:0016747	C:integral component of membrane; F:transferase activity, transferring acyl groups other than amino-acyl groups			IPR002656 (PFAM); PTHR23028:SF82 (PANTHER); PTHR23028 (PANTHER); SSF52266 (SUPERFAMILY)	F:GO:0016747	F:transferase activity, transferring acyl groups other than amino-acyl groups
cobyrinate a,c-diamide synthase	216	20	8.66313e-148	92.41	5	F:GO:0005524; P:GO:0006541; P:GO:0009236; F:GO:0042242; F:GO:0043802	F:ATP binding; P:glutamine metabolic process; P:cobalamin biosynthetic process; F:cobyrinic acid a,c-diamide synthase activity; F:hydrogenobyrinic acid a,c-diamide synthase (glutamine-hydrolysing) activity	EC:6.3.5.11; EC:6.3.5.9	Cobyrinate a,c-diamide synthase (glutamine-hydrolyzing); Hydrogenobyrinic acid a,c-diamide synthase (glutamine-hydrolyzing)	IPR011698 (PFAM); IPR029062 (G3DSA:3.40.50.GENE3D); IPR004484 (PANTHER); PTHR43873:SF1 (PANTHER); IPR017929 (PROSITE_PROFILES); cd03130 (CDD); IPR029062 (SUPERFAMILY)	F:GO:0003824; P:GO:0009236; F:GO:0042242	F:catalytic activity; P:cobalamin biosynthetic process; F:cobyrinic acid a,c-diamide synthase activity
RHS repeat protein	58	20	8.71027e-08	70.36						no IPS match	no IPS match	no IPS match
transposase	104	20	1.12786e-35	90.27	3	F:GO:0003677; F:GO:0004803; P:GO:0006313	F:DNA binding; F:transposase activity; P:transposition, DNA-mediated			IPR001584 (PFAM); IPR002514 (PFAM); PTHR33215 (PANTHER); PTHR33215:SF6 (PANTHER); IPR012337 (SUPERFAMILY)	F:GO:0003677; F:GO:0004803; P:GO:0006313; P:GO:0015074	F:DNA binding; F:transposase activity; P:transposition, DNA-mediated; P:DNA integration
cytotoxic translational repressor of toxin-antitoxin stability system	84	20	8.1247e-56	87.92	2	F:GO:0004519; P:GO:0090305	F:endonuclease activity; P:nucleic acid phosphodiester bond hydrolysis			IPR035093 (G3DSA:3.30.2310.GENE3D); IPR007712 (PFAM); PTHR38813 (PANTHER); IPR035093 (SUPERFAMILY)	no GO terms	no GO terms
DNA-binding protein	108	20	6.20042e-73	88.19	1	F:GO:0043565	F:sequence-specific DNA binding			G3DSA:1.10.260.40 (GENE3D); PF13560 (PFAM); IPR001387 (PROSITE_PROFILES); IPR001387 (CDD); IPR010982 (SUPERFAMILY)	F:GO:0003677; F:GO:0043565	F:DNA binding; F:sequence-specific DNA binding
putative adenosine monophosphate-protein transferase Fic	198	20	2.98464e-145	85.45	1	P:GO:0051301	P:cell division			IPR036597 (G3DSA:1.10.3290.GENE3D); IPR003812 (PFAM); PTHR39560 (PANTHER); IPR003812 (PROSITE_PROFILES); IPR036597 (SUPERFAMILY)	no GO terms	no GO terms
AI-2E family transporter	110	20	1.87431e-68	97.25	1	C:GO:0016021	C:integral component of membrane			IPR002549 (PFAM); PTHR21716:SF19 (PANTHER); IPR002549 (PANTHER)	no GO terms	no GO terms
nitrogen regulation protein NR(I)	108	20	6.33117e-68	96.07	9	F:GO:0000156; P:GO:0000160; F:GO:0005524; C:GO:0005737; P:GO:0006355; P:GO:0006808; F:GO:0008134; P:GO:0009399; F:GO:0043565	F:phosphorelay response regulator activity; P:phosphorelay signal transduction system; F:ATP binding; C:cytoplasm; P:regulation of transcription, DNA-templated; P:regulation of nitrogen utilization; F:transcription factor binding; P:nitrogen fixation; F:sequence-specific DNA binding			IPR002197 (PRINTS); IPR002197 (PFAM); G3DSA:1.10.10.60 (GENE3D); PTHR32071 (PANTHER); PTHR32071:SF15 (PANTHER); IPR009057 (SUPERFAMILY)	F:GO:0003677; F:GO:0043565	F:DNA binding; F:sequence-specific DNA binding
recombinase XerD	378	20	0	85.64	4	F:GO:0003677; P:GO:0006310; F:GO:0008907; P:GO:0015074	F:DNA binding; P:DNA recombination; F:integrase activity; P:DNA integration			IPR010998 (G3DSA:1.10.150.GENE3D); IPR013762 (G3DSA:1.10.443.GENE3D); IPR002104 (PFAM); IPR015094 (PFAM); G3DSA:3.30.160.60 (GENE3D); PTHR30629 (PANTHER); IPR011010 (SUPERFAMILY)	F:GO:0003677; P:GO:0006310; F:GO:0008907; P:GO:0015074	F:DNA binding; P:DNA recombination; F:integrase activity; P:DNA integration
site-specific DNA-methyltransferase	438	20	0	77.78	3	F:GO:0003676; F:GO:0008168; P:GO:0032259	F:nucleic acid binding; F:methyltransferase activity; P:methylation			IPR001091 (PRINTS); G3DSA:3.40.50.150 (GENE3D); IPR002941 (PFAM); mobidb-lite (MOBIDB_LITE); mobidb-lite (MOBIDB_LITE); mobidb-lite (MOBIDB_LITE); mobidb-lite (MOBIDB_LITE); PTHR13370 (PANTHER); PTHR13370:SF8 (PANTHER); PTHR13370 (PANTHER); IPR002052 (PROSITE_PATTERNS); IPR029063 (SUPERFAMILY)	F:GO:0003676; F:GO:0003677; P:GO:0006306; F:GO:0008168; F:GO:0008170; P:GO:0032259	F:nucleic acid binding; F:DNA binding; P:DNA methylation; F:methyltransferase activity; F:N-methyltransferase activity; P:methylation
carbon storage regulator	58	20	6.14518e-09	67.63	3	F:GO:0003723; P:GO:0006417; P:GO:0010629	F:RNA binding; P:regulation of translation; P:negative regulation of gene expression			IPR003751 (PFAM); IPR036107 (G3DSA:3.30.70.GENE3D); IPR003751 (PRODOM); IPR036107 (SUPERFAMILY)	F:GO:0003723; P:GO:0006109; P:GO:0006402	F:RNA binding; P:regulation of carbohydrate metabolic process; P:mRNA catabolic process
recombinase	119	20	6.48281e-67	79.42						IPR031875 (PFAM); IPR038439 (G3DSA:3.30.40.GENE3D)	no GO terms	no GO terms
putative membrane protein	130	20	8.72971e-70	70.85	1	C:GO:0016021	C:integral component of membrane			IPR032637 (PFAM)	no GO terms	no GO terms
transcriptional regulator	289	20	1.52187e-169	91.17	3	C:GO:0000786; F:GO:0003677; P:GO:0006334	C:nucleosome; F:DNA binding; P:nucleosome assembly			Coil (COILS); Coil (COILS); mobidb-lite (MOBIDB_LITE); PD032367 (PRODOM)	no GO terms	no GO terms
dimethyl sulfone monooxygenase SfnG	367	20	0	96.31	3	F:GO:0004497; F:GO:0016705; P:GO:0055114	F:monooxygenase activity; F:oxidoreductase activity, acting on paired donors, with incorporation or reduction of molecular oxygen; P:oxidation-reduction process			IPR011251 (PFAM); IPR024014 (TIGRFAM); IPR036661 (G3DSA:3.20.20.GENE3D); PTHR42847 (PANTHER); PTHR42847:SF2 (PANTHER); cd01094 (CDD); IPR036661 (SUPERFAMILY)	F:GO:0016705; P:GO:0055114	F:oxidoreductase activity, acting on paired donors, with incorporation or reduction of molecular oxygen; P:oxidation-reduction process
amidohydrolase	281	20	0	92.52	2	F:GO:0016787; F:GO:0016831	F:hydrolase activity; F:carboxy-lyase activity			G3DSA:3.20.20.140 (GENE3D); IPR006680 (PFAM); PTHR21240:SF3 (PANTHER); IPR032465 (PANTHER); IPR032466 (SUPERFAMILY)	F:GO:0016787; F:GO:0016831	F:hydrolase activity; F:carboxy-lyase activity
FAD-dependent oxidoreductase	259	20	1.30746e-177	87.2	2	F:GO:0047651; F:GO:0071949	F:alkylhalidase activity; F:FAD binding	EC:3.8.1.1	Alkylhalidase	IPR036188 (G3DSA:3.50.50.GENE3D); IPR036188 (SUPERFAMILY)	no GO terms	no GO terms
TonB-dependent receptor	355	20	6.07064e-158	86.03	5	F:GO:0005506; C:GO:0009279; P:GO:0015891; C:GO:0016021; F:GO:0038023	F:iron ion binding; C:cell outer membrane; P:siderophore transport; C:integral component of membrane; F:signaling receptor activity			IPR037066 (G3DSA:2.170.130.GENE3D); IPR036942 (G3DSA:2.40.170.GENE3D); IPR012910 (PFAM); mobidb-lite (MOBIDB_LITE); IPR039423 (PANTHER); IPR030149 (PTHR32552:PANTHER); SSF56935 (SUPERFAMILY)	C:GO:0009279; P:GO:0015891; C:GO:0016021	C:cell outer membrane; P:siderophore transport; C:integral component of membrane
TonB-dependent receptor	53	20	3.26723e-27	87.2	5	F:GO:0005506; C:GO:0009279; P:GO:0015891; C:GO:0016021; F:GO:0038023	F:iron ion binding; C:cell outer membrane; P:siderophore transport; C:integral component of membrane; F:signaling receptor activity			IPR036942 (G3DSA:2.40.170.GENE3D); IPR039423 (PANTHER); IPR030149 (PTHR32552:PANTHER)	C:GO:0009279; P:GO:0015891; C:GO:0016021	C:cell outer membrane; P:siderophore transport; C:integral component of membrane
AAA family ATPase	814	20	0	95.46	2	F:GO:0005524; F:GO:0016887	F:ATP binding; F:ATPase activity	EC:3.6.1.3; EC:3.6.1.15	Adenosinetriphosphatase; Nucleoside-triphosphate phosphatase	Coil (COILS); Coil (COILS); Coil (COILS); IPR020958 (PFAM); mobidb-lite (MOBIDB_LITE)	no GO terms	no GO terms
AAA family ATPase	898	20	0	91.36	2	F:GO:0005524; F:GO:0016887	F:ATP binding; F:ATPase activity	EC:3.6.1.3; EC:3.6.1.15	Adenosinetriphosphatase; Nucleoside-triphosphate phosphatase	G3DSA:3.40.50.300 (GENE3D); IPR011704 (PFAM); cd00009 (CDD); IPR027417 (SUPERFAMILY)	F:GO:0005524; F:GO:0016887	F:ATP binding; F:ATPase activity
DNA polymerase III subunit gamma/tau	267	20	1.45948e-160	82.27	6	F:GO:0003677; F:GO:0003887; F:GO:0005524; P:GO:0006260; C:GO:0009360; P:GO:0071897	F:DNA binding; F:DNA-directed DNA polymerase activity; F:ATP binding; P:DNA replication; C:DNA polymerase III complex; P:DNA biosynthetic process	EC:2.7.7.7	DNA-directed DNA polymerase	IPR038249 (G3DSA:3.30.300.GENE3D); IPR021029 (PFAM); mobidb-lite (MOBIDB_LITE); mobidb-lite (MOBIDB_LITE); mobidb-lite (MOBIDB_LITE); mobidb-lite (MOBIDB_LITE); PTHR11669 (PANTHER); PTHR11669:SF28 (PANTHER)	F:GO:0003887	F:DNA-directed DNA polymerase activity
sigma-54-dependent Fis family transcriptional regulator	32	20	9.17633e-08	68.14	3	F:GO:0000166; F:GO:0003677; P:GO:0050794	F:nucleotide binding; F:DNA binding; P:regulation of cellular process			G3DSA:1.10.10.60 (GENE3D)	no GO terms	no GO terms
butanediol dehydrogenase	169	20	1.11478e-98	94.57	4	F:GO:0000721; F:GO:0008270; F:GO:0052587; P:GO:0055114	F:(R,R)-butanediol dehydrogenase activity; F:zinc ion binding; F:diacetyl reductase ((R)-acetoin forming) activity; P:oxidation-reduction process	EC:1.1.1.4; EC:1.1.1.304; EC:1.1.1.303	(R,R)-butanediol dehydrogenase; Diacetyl reductase ((S)-acetoin forming); Diacetyl reductase ((R)-acetoin forming)	IPR013149 (PFAM); G3DSA:3.90.180.10 (GENE3D); PTHR43161 (PANTHER); PTHR43161:SF5 (PANTHER); IPR036291 (SUPERFAMILY)	P:GO:0055114	P:oxidation-reduction process
NgoFVII family restriction endonuclease	395	20	0	74.89	1	F:GO:0003824	F:catalytic activity			G3DSA:3.30.870.10 (GENE3D); IPR025202 (PFAM); cd09117 (CDD); SSF56024 (SUPERFAMILY)	no GO terms	no GO terms
ISPs1, transposase OrfA	122	20	9.00266e-83	97.21						IPR025161 (PFAM); PTHR30007 (PANTHER); PTHR30007:SF31 (PANTHER)	no GO terms	no GO terms
crotonase/enoyl-CoA hydratase family protein	93	20	1.02185e-56	87.69	1	F:GO:0004300	F:enoyl-CoA hydratase activity	EC:4.2.1.17	Enoyl-CoA hydratase	G3DSA:3.90.226.10 (GENE3D); PTHR43802 (PANTHER); IPR029045 (SUPERFAMILY)	no GO terms	no GO terms
S9 family peptidase	259	20	5.35847e-176	79.16	3	F:GO:0004177; P:GO:0006508; F:GO:0008236	F:aminopeptidase activity; P:proteolysis; F:serine-type peptidase activity	EC:3.4.11	Acting on peptide bonds (peptidases)	IPR029058 (G3DSA:3.40.50.GENE3D); IPR001375 (PFAM); PTHR43056 (PANTHER); PTHR43056:SF5 (PANTHER); IPR029058 (SUPERFAMILY)	P:GO:0006508; F:GO:0008236	P:proteolysis; F:serine-type peptidase activity
LysR family transcriptional regulator	56	20	1.94308e-28	86.92	3	F:GO:0003677; F:GO:0003700; P:GO:0006355	F:DNA binding; F:DNA-binding transcription factor activity; P:regulation of transcription, DNA-templated			PTHR30537:SF53 (PANTHER); PTHR30537 (PANTHER)	no GO terms	no GO terms
IclR family transcriptional regulator	256	20	0	92.43	2	F:GO:0003677; P:GO:0006355	F:DNA binding; P:regulation of transcription, DNA-templated			IPR014757 (PFAM); IPR036388 (G3DSA:1.10.10.GENE3D); IPR005471 (PFAM); IPR029016 (G3DSA:3.30.450.GENE3D); PTHR30136 (PANTHER); IPR014757 (PROSITE_PROFILES); IPR005471 (PROSITE_PROFILES); IPR036390 (SUPERFAMILY); SSF55781 (SUPERFAMILY)	F:GO:0003677; P:GO:0006355	F:DNA binding; P:regulation of transcription, DNA-templated
amino acid ABC transporter substrate-binding protein	251	20	0	91.05						G3DSA:3.40.190.10 (GENE3D); G3DSA:3.40.190.10 (GENE3D); IPR001638 (PFAM); PTHR44292:SF2 (PANTHER); PTHR44292 (PANTHER); cd13530 (CDD); SSF53850 (SUPERFAMILY)	no GO terms	no GO terms
amino acid ABC transporter permease	218	20	5.47172e-150	96.12	4	F:GO:0022857; C:GO:0043190; P:GO:0055085; P:GO:0071705	F:transmembrane transporter activity; C:ATP-binding cassette (ABC) transporter complex; P:transmembrane transport; P:nitrogen compound transport			IPR000515 (PFAM); IPR035906 (G3DSA:1.10.3720.GENE3D); IPR010065 (TIGRFAM); PTHR30614:SF19 (PANTHER); PTHR30614 (PANTHER); IPR000515 (PROSITE_PROFILES); IPR000515 (CDD); IPR035906 (SUPERFAMILY)	C:GO:0016020; C:GO:0016021; F:GO:0022857; C:GO:0043190; P:GO:0055085; P:GO:0071705	C:membrane; C:integral component of membrane; F:transmembrane transporter activity; C:ATP-binding cassette (ABC) transporter complex; P:transmembrane transport; P:nitrogen compound transport
amino acid ABC transporter ATP-binding protein	247	20	1.12111e-175	94.15	3	P:GO:0003333; F:GO:0005524; F:GO:0015424	P:amino acid transmembrane transport; F:ATP binding; F:amino acid-transporting ATPase activity	EC:3.6.1.3; EC:3.6.1.15	Adenosinetriphosphatase; Nucleoside-triphosphate phosphatase	IPR030679 (PIRSF); G3DSA:3.40.50.300 (GENE3D); IPR003439 (PFAM); PTHR43023:SF4 (PANTHER); PTHR43023 (PANTHER); IPR017871 (PROSITE_PATTERNS); IPR003439 (PROSITE_PROFILES); cd03262 (CDD); IPR027417 (SUPERFAMILY)	P:GO:0003333; F:GO:0005524; F:GO:0015424; F:GO:0016887	P:amino acid transmembrane transport; F:ATP binding; F:amino acid-transporting ATPase activity; F:ATPase activity
FAD-binding oxidoreductase	428	20	0	86.04	2	F:GO:0016491; P:GO:0055114	F:oxidoreductase activity; P:oxidation-reduction process			PR00420 (PRINTS); G3DSA:3.30.9.10 (GENE3D); IPR006076 (PFAM); IPR036188 (G3DSA:3.50.50.GENE3D); PTHR13847 (PANTHER); PTHR13847:SF210 (PANTHER); IPR036188 (SUPERFAMILY)	F:GO:0016491; P:GO:0055114	F:oxidoreductase activity; P:oxidation-reduction process
Methionine aminopeptidase	292	20	0	73.98	2	F:GO:0004177; P:GO:0006508	F:aminopeptidase activity; P:proteolysis	EC:3.4.11	Acting on peptide bonds (peptidases)	IPR000994 (PFAM); G3DSA:3.90.230.10 (GENE3D); PTHR43330 (PANTHER); PTHR43330:SF4 (PANTHER); IPR036005 (SUPERFAMILY)	no GO terms	no GO terms
class I SAM-dependent DNA methyltransferase	921	20	0	84.73	3	F:GO:0003677; P:GO:0006306; F:GO:0008170	F:DNA binding; P:DNA methylation; F:N-methyltransferase activity			Coil (COILS); G3DSA:3.40.50.150 (GENE3D); PTHR33841:SF2 (PANTHER); PTHR33841 (PANTHER); IPR029063 (SUPERFAMILY)	no GO terms	no GO terms
DEAD/DEAH box helicase	688	20	0	95.53	1	F:GO:0004386	F:helicase activity	EC:3.6.1.15	Nucleoside-triphosphate phosphatase	G3DSA:3.40.50.300 (GENE3D); G3DSA:3.40.50.300 (GENE3D); IPR001650 (PROSITE_PROFILES); IPR014001 (PROSITE_PROFILES); cd00046 (CDD); IPR027417 (SUPERFAMILY)	no GO terms	no GO terms
GIY-YIG nuclease family protein	394	20	0	89.71	1	F:GO:0004386	F:helicase activity	EC:3.6.1.15	Nucleoside-triphosphate phosphatase	IPR018306 (PFAM)	no GO terms	no GO terms
integrase	78	20	2.35003e-41	93.82	3	F:GO:0003677; P:GO:0006310; P:GO:0015074	F:DNA binding; P:DNA recombination; P:DNA integration			IPR002104 (PFAM); IPR013762 (G3DSA:1.10.443.GENE3D); PTHR30349:SF54 (PANTHER); PTHR30349 (PANTHER); IPR011010 (SUPERFAMILY)	F:GO:0003677; P:GO:0006310; P:GO:0015074	F:DNA binding; P:DNA recombination; P:DNA integration
antibiotic acetyltransferase	209	20	1.95254e-116	82.69	1	F:GO:0008811	F:chloramphenicol O-acetyltransferase activity	EC:2.3.1.28	Chloramphenicol O-acetyltransferase	G3DSA:2.160.10.10 (GENE3D); IPR001451 (PFAM); PTHR43300 (PANTHER); PTHR43300:SF6 (PANTHER); cd03349 (CDD); IPR011004 (SUPERFAMILY)	no GO terms	no GO terms
adhesin	2933	20	0	64.37	1	C:GO:0016020	C:membrane			IPR012334 (G3DSA:2.160.20.GENE3D); IPR025157 (PFAM); IPR008638 (PFAM); IPR010069 (TIGRFAM); IPR008619 (PFAM); IPR008638 (TIGRFAM); mobidb-lite (MOBIDB_LITE); mobidb-lite (MOBIDB_LITE); mobidb-lite (MOBIDB_LITE); IPR011050 (SUPERFAMILY)	no GO terms	no GO terms
DNA-binding protein	413	20	0	87.9	1	F:GO:0043565	F:sequence-specific DNA binding			IPR010359 (PFAM); IPR001387 (PROSITE_PROFILES); IPR001387 (CDD); IPR010982 (SUPERFAMILY)	F:GO:0003677; F:GO:0043565	F:DNA binding; F:sequence-specific DNA binding
Tellurite resistance protein TerB	207	20	7.09943e-118	56.18						IPR029024 (SUPERFAMILY)	no GO terms	no GO terms
Clp protease ClpP	400	20	0	73.02	2	P:GO:0006508; F:GO:0008233	P:proteolysis; F:peptidase activity			G3DSA:3.90.226.10 (GENE3D); IPR023562 (PFAM); mobidb-lite (MOBIDB_LITE); mobidb-lite (MOBIDB_LITE); mobidb-lite (MOBIDB_LITE); PTHR10381:SF23 (PANTHER); IPR023562 (PANTHER); cd07016 (CDD); IPR029045 (SUPERFAMILY)	no GO terms	no GO terms
transglutaminase family protein	484	20	0	94.28						IPR018667 (PFAM); PTHR33490 (PANTHER); PTHR33490:SF1 (PANTHER)	no GO terms	no GO terms
GNAT family N-acetyltransferase	196	20	9.3317e-140	87.98	1	F:GO:0016740	F:transferase activity			G3DSA:3.40.630.30 (GENE3D); IPR000182 (PROSITE_PROFILES); IPR016181 (SUPERFAMILY)	no GO terms	no GO terms
ATP-binding protein	372	20	0	58.71	1	F:GO:0005524	F:ATP binding			IPR003959 (PFAM); G3DSA:3.40.50.300 (GENE3D); PTHR32182 (PANTHER); PTHR32182:SF7 (PANTHER); cd00267 (CDD); IPR027417 (SUPERFAMILY)	F:GO:0005524	F:ATP binding
mercury(II) reductase	475	20	0	75.36	6	F:GO:0000166; P:GO:0009987; F:GO:0016491; F:GO:0043167; F:GO:0050662; P:GO:0055114	F:nucleotide binding; P:cellular process; F:oxidoreductase activity; F:ion binding; F:coenzyme binding; P:oxidation-reduction process			PR00368 (PRINTS); PR00411 (PRINTS); IPR023753 (PFAM); IPR016156 (G3DSA:3.30.390.GENE3D); IPR004099 (PFAM); IPR036188 (G3DSA:3.50.50.GENE3D); IPR036188 (G3DSA:3.50.50.GENE3D); IPR001100 (PIRSF); IPR021179 (TIGRFAM); PTHR43014 (PANTHER); IPR012999 (PROSITE_PATTERNS); IPR016156 (SUPERFAMILY); IPR036188 (SUPERFAMILY)	F:GO:0009055; F:GO:0016152; F:GO:0016491; F:GO:0016668; F:GO:0045340; P:GO:0045454; F:GO:0050660; F:GO:0050661; P:GO:0050787; P:GO:0055114	F:electron transfer activity; F:mercury (II) reductase activity; F:oxidoreductase activity; F:oxidoreductase activity, acting on a sulfur group of donors, NAD(P) as acceptor; F:mercury ion binding; P:cell redox homeostasis; F:flavin adenine dinucleotide binding; F:NADP binding; P:detoxification of mercury ion; P:oxidation-reduction process
3-oxoadipyl-CoA thiolase	400	20	0	82.46	2	F:GO:0003985; F:GO:0033812	F:acetyl-CoA C-acetyltransferase activity; F:3-oxoadipyl-CoA thiolase activity	EC:2.3.1.174; EC:2.3.1.16; EC:2.3.1.9	3-oxoadipyl-CoA thiolase; Acetyl-CoA C-acyltransferase; Acetyl-CoA C-acetyltransferase	IPR020617 (PFAM); IPR002155 (PIRSF); IPR020616 (PFAM); IPR016039 (G3DSA:3.40.47.GENE3D); IPR016039 (G3DSA:3.40.47.GENE3D); IPR002155 (TIGRFAM); PTHR43853:SF2 (PANTHER); PTHR43853 (PANTHER); IPR020613 (PROSITE_PATTERNS); IPR020610 (PROSITE_PATTERNS); IPR020615 (PROSITE_PATTERNS); IPR002155 (CDD); IPR016039 (SUPERFAMILY); IPR016039 (SUPERFAMILY)	F:GO:0003824; F:GO:0016747	F:catalytic activity; F:transferase activity, transferring acyl groups other than amino-acyl groups
excisionase	79	20	5.45675e-46	84.79	2	F:GO:0003677; P:GO:0006310	F:DNA binding; P:DNA recombination			IPR038137 (G3DSA:1.10.1660.GENE3D); IPR012884 (PFAM); IPR009061 (SUPERFAMILY)	F:GO:0003677; P:GO:0006310	F:DNA binding; P:DNA recombination
putative methyltransferase	165	20	7.06392e-114	78.07	6	F:GO:0003677; F:GO:0008168; F:GO:0009007; F:GO:0016740; P:GO:0032259; P:GO:0032775	F:DNA binding; F:methyltransferase activity; F:site-specific DNA-methyltransferase (adenine-specific) activity; F:transferase activity; P:methylation; P:DNA methylation on adenine			no IPS match	no IPS match	no IPS match
host nuclease inhibitor protein	136	20	1.11082e-53	72.71						no IPS match	no IPS match	no IPS match
carbon storage regulator	60	20	3.77271e-07	67.46	1	P:GO:0006417	P:regulation of translation			IPR036107 (G3DSA:3.30.70.GENE3D); IPR003751 (PFAM); IPR003751 (PRODOM); IPR036107 (SUPERFAMILY)	F:GO:0003723; P:GO:0006109; P:GO:0006402	F:RNA binding; P:regulation of carbohydrate metabolic process; P:mRNA catabolic process
XRE family transcriptional regulator	242	20	2.98627e-79	68.66	2	F:GO:0003677; F:GO:0043565	F:DNA binding; F:sequence-specific DNA binding			G3DSA:1.10.260.40 (GENE3D); IPR001387 (PFAM); IPR015927 (PFAM); G3DSA:2.10.109.10 (GENE3D); PTHR40661:SF2 (PANTHER); PTHR40661 (PANTHER); IPR001387 (PROSITE_PROFILES); IPR001387 (CDD); IPR039418 (CDD); IPR036286 (SUPERFAMILY); IPR010982 (SUPERFAMILY)	F:GO:0003677; F:GO:0043565	F:DNA binding; F:sequence-specific DNA binding
regulatory protein	79	20	5.31984e-26	71.31	1	F:GO:0003677	F:DNA binding			G3DSA:1.10.260.40 (GENE3D); IPR020114 (PRODOM)	no GO terms	no GO terms
putative DNA replication protein O	236	20	5.28023e-57	77.15						mobidb-lite (MOBIDB_LITE); mobidb-lite (MOBIDB_LITE)	no GO terms	no GO terms
recombinase	119	20	4.16189e-63	76.46						IPR031875 (PFAM); IPR038439 (G3DSA:3.30.40.GENE3D)	no GO terms	no GO terms
TolC family protein	115	20	7.01078e-68	98.39	4	C:GO:0009279; F:GO:0015562; C:GO:0016021; P:GO:0055085	C:cell outer membrane; F:efflux transmembrane transporter activity; C:integral component of membrane; P:transmembrane transport			Coil (COILS); IPR003423 (PFAM); G3DSA:1.20.1600.10 (GENE3D); PTHR30203:SF16 (PANTHER); PTHR30203 (PANTHER); SSF56954 (SUPERFAMILY)	F:GO:0015562; P:GO:0055085	F:efflux transmembrane transporter activity; P:transmembrane transport
TolC family protein	326	20	0	91.68	4	C:GO:0009279; F:GO:0015562; C:GO:0016021; P:GO:0055085	C:cell outer membrane; F:efflux transmembrane transporter activity; C:integral component of membrane; P:transmembrane transport			IPR003423 (PFAM); IPR010131 (TIGRFAM); G3DSA:1.20.1600.10 (GENE3D); mobidb-lite (MOBIDB_LITE); mobidb-lite (MOBIDB_LITE); PTHR30203:SF16 (PANTHER); PTHR30203 (PANTHER); PS51257 (PROSITE_PROFILES); SSF56954 (SUPERFAMILY)	F:GO:0015562; C:GO:0016020; F:GO:0022857; P:GO:0055085	F:efflux transmembrane transporter activity; C:membrane; F:transmembrane transporter activity; P:transmembrane transport
probable phosphotransferase system enzyme I	635	20	5.90992e-125	57.59						no IPS match	no IPS match	no IPS match
diaminohydroxyphosphoribosylaminopyrimidine deaminase	141	20	7.56179e-53	73.39	2	P:GO:0008152; F:GO:0016787	P:metabolic process; F:hydrolase activity			G3DSA:3.40.140.10 (GENE3D); IPR002125 (PFAM); PTHR44288 (PANTHER); IPR016192 (PROSITE_PATTERNS); IPR002125 (PROSITE_PROFILES); cd01284 (CDD); IPR016193 (SUPERFAMILY)	F:GO:0003824; F:GO:0008270; F:GO:0016787	F:catalytic activity; F:zinc ion binding; F:hydrolase activity
IS110 family transposase	311	20	1.31126e-165	87.35	3	F:GO:0003677; F:GO:0004803; P:GO:0006313	F:DNA binding; F:transposase activity; P:transposition, DNA-mediated			Coil (COILS); IPR003346 (PFAM); IPR002525 (PFAM); mobidb-lite (MOBIDB_LITE); mobidb-lite (MOBIDB_LITE); PTHR33055 (PANTHER); PTHR33055:SF5 (PANTHER)	F:GO:0003677; F:GO:0004803; P:GO:0006313	F:DNA binding; F:transposase activity; P:transposition, DNA-mediated
putative helicase	1149	20	0	66.29	1	F:GO:0004386	F:helicase activity			G3DSA:1.10.3210.40 (GENE3D); IPR011119 (PFAM); mobidb-lite (MOBIDB_LITE); mobidb-lite (MOBIDB_LITE); mobidb-lite (MOBIDB_LITE); mobidb-lite (MOBIDB_LITE); mobidb-lite (MOBIDB_LITE); mobidb-lite (MOBIDB_LITE); mobidb-lite (MOBIDB_LITE); mobidb-lite (MOBIDB_LITE); mobidb-lite (MOBIDB_LITE); mobidb-lite (MOBIDB_LITE)	no GO terms	no GO terms
conjugal transfer protein	619	20	0	87.87						IPR022458 (TIGRFAM); IPR019476 (PFAM); IPR032689 (PFAM); G3DSA:3.40.50.300 (GENE3D); PTHR30121 (PANTHER); IPR027417 (SUPERFAMILY)	no GO terms	no GO terms
DUF4400 domain-containing protein	217	20	2.01632e-150	80.01	1	C:GO:0016021	C:integral component of membrane			IPR022266 (PFAM)	no GO terms	no GO terms
Protein-disulfide isomerase (plasmid)	269	20	0	72.94	1	C:GO:0016021	C:integral component of membrane			IPR012336 (PFAM); G3DSA:3.40.30.10 (GENE3D); PTHR13887 (PANTHER); PTHR13887:SF14 (PANTHER); IPR036249 (SUPERFAMILY)	no GO terms	no GO terms
conjugal transfer protein	212	20	2.55772e-145	78.47	2	P:GO:0000746; C:GO:0016021	P:conjugation; C:integral component of membrane			Coil (COILS); IPR007973 (PFAM); mobidb-lite (MOBIDB_LITE)	P:GO:0000746	P:conjugation
transfer protein	371	20	0	75.39						IPR010563 (PFAM); mobidb-lite (MOBIDB_LITE)	no GO terms	no GO terms
conjugal transfer protein	450	20	0	77.59	1	C:GO:0016021	C:integral component of membrane			Coil (COILS); Coil (COILS); IPR005498 (PFAM); mobidb-lite (MOBIDB_LITE); mobidb-lite (MOBIDB_LITE); mobidb-lite (MOBIDB_LITE); cd16430 (CDD)	no GO terms	no GO terms
conjugal transfer protein TraA	118	20	2.10847e-54	86.12	1	C:GO:0016021	C:integral component of membrane			no IPS match	no IPS match	no IPS match
tandem-95 repeat protein	2255	20	0	69.29						PF17963 (PFAM); PS51257 (PROSITE_PROFILES)	no GO terms	no GO terms
DsbC family protein	236	20	1.45323e-150	77.17	3	F:GO:0016853; C:GO:0042597; P:GO:0045454	F:isomerase activity; C:periplasmic space; P:cell redox homeostasis			IPR012336 (PFAM); IPR009094 (G3DSA:3.10.450.GENE3D); G3DSA:3.40.30.10 (GENE3D); IPR018950 (PFAM); PTHR35272 (PANTHER); IPR033954 (CDD); IPR036249 (SUPERFAMILY); IPR009094 (SUPERFAMILY)	C:GO:0042597	C:periplasmic space
signal peptidase I	86	20	2.09179e-51	78.36	3	P:GO:0006508; F:GO:0008236; C:GO:0016021	P:proteolysis; F:serine-type peptidase activity; C:integral component of membrane			IPR000223 (TIGRFAM); G3DSA:2.10.109.10 (GENE3D); IPR019533 (PFAM); PTHR43390 (PANTHER); IPR036286 (SUPERFAMILY)	P:GO:0006508; F:GO:0008236; C:GO:0016020	P:proteolysis; F:serine-type peptidase activity; C:membrane
pilus assembly protein	401	20	0	67.37						IPR019106 (PFAM)	no GO terms	no GO terms
EAL domain-containing protein	233	20	3.25045e-130	62.52						IPR035919 (G3DSA:3.20.20.GENE3D); IPR001633 (PFAM); PTHR33121 (PANTHER); PTHR33121:SF30 (PANTHER); IPR001633 (PROSITE_PROFILES); IPR001633 (CDD); IPR035919 (SUPERFAMILY)	no GO terms	no GO terms
traU family protein	351	20	0	86.54						IPR009649 (PFAM)	no GO terms	no GO terms
conjugal transfer mating pair stabilization protein TraN	1112	20	0	73.3						IPR014121 (PFAM)	no GO terms	no GO terms
acetyl-CoA carboxylase biotin carboxyl carrier protein	70	20	2.59299e-44	99.14	3	F:GO:0003989; P:GO:0006633; C:GO:0009317	F:acetyl-CoA carboxylase activity; P:fatty acid biosynthetic process; C:acetyl-CoA carboxylase complex	EC:6.4.1.2	Acetyl-CoA carboxylase	IPR001249 (PRINTS); G3DSA:2.40.50.100 (GENE3D); IPR000089 (PFAM); IPR001249 (TIGRFAM); PTHR43416:SF4 (PANTHER); PTHR43416 (PANTHER); IPR001882 (PROSITE_PATTERNS); IPR000089 (PROSITE_PROFILES); cd06850 (CDD); IPR011053 (SUPERFAMILY)	F:GO:0003989; P:GO:0006633; C:GO:0009317	F:acetyl-CoA carboxylase activity; P:fatty acid biosynthetic process; C:acetyl-CoA carboxylase complex
beta-xylosidase	442	20	0	69.57	3	F:GO:0004565; P:GO:0005975; C:GO:0009341	F:beta-galactosidase activity; P:carbohydrate metabolic process; C:beta-galactosidase complex	EC:3.2.1.23	Beta-galactosidase	G3DSA:3.20.20.80 (GENE3D); IPR013529 (PFAM); PTHR12631 (PANTHER); PTHR12631:SF9 (PANTHER); IPR017853 (SUPERFAMILY)	F:GO:0004565; P:GO:0005975; C:GO:0009341	F:beta-galactosidase activity; P:carbohydrate metabolic process; C:beta-galactosidase complex
carbonic anhydrase family protein	255	20	2.59302e-170	70.03	1	F:GO:0016829	F:lyase activity			IPR001148 (PFAM); IPR036398 (G3DSA:3.10.200.GENE3D); IPR023561 (PANTHER); PS51257 (PROSITE_PROFILES); IPR001148 (PROSITE_PROFILES); cd03124 (CDD); IPR036398 (SUPERFAMILY)	F:GO:0004089; F:GO:0008270	F:carbonate dehydratase activity; F:zinc ion binding
taurine dioxygenase	277	20	0	91.97	2	F:GO:0000908; P:GO:0055114	F:taurine dioxygenase activity; P:oxidation-reduction process	EC:1.14.11; EC:1.14.11.17	Acting on paired donors, with incorporation or reduction of molecular oxygen. The oxygen incorporated need not be derived from O(2); Taurine dioxygenase	IPR003819 (PFAM); G3DSA:3.60.130.10 (GENE3D); PTHR30468:SF1 (PANTHER); PTHR30468 (PANTHER); SSF51197 (SUPERFAMILY)	F:GO:0016491; P:GO:0055114	F:oxidoreductase activity; P:oxidation-reduction process
taurine ABC transporter permease TauC	276	20	0	90.79	3	C:GO:0005886; C:GO:0016021; P:GO:0055085	C:plasma membrane; C:integral component of membrane; P:transmembrane transport			IPR035906 (G3DSA:1.10.3720.GENE3D); IPR000515 (PFAM); PTHR30151 (PANTHER); PTHR30151:SF25 (PANTHER); IPR000515 (PROSITE_PROFILES); IPR000515 (CDD); IPR035906 (SUPERFAMILY)	C:GO:0016020; P:GO:0055085	C:membrane; P:transmembrane transport
taurine ABC transporter ATP-binding subunit	260	20	0	96.23	4	F:GO:0005524; C:GO:0005886; F:GO:0015411; P:GO:0015734	F:ATP binding; C:plasma membrane; F:taurine-transporting ATPase activity; P:taurine transport	EC:3.6.1.3; EC:3.6.3.36; EC:3.6.3.44; EC:3.6.1.15	Adenosinetriphosphatase; Taurine-transporting ATPase; Xenobiotic-transporting ATPase; Nucleoside-triphosphate phosphatase	G3DSA:3.40.50.300 (GENE3D); IPR003439 (PFAM); PTHR42788:SF11 (PANTHER); PTHR42788 (PANTHER); IPR017871 (PROSITE_PATTERNS); IPR015859 (PROSITE_PROFILES); IPR003439 (PROSITE_PROFILES); cd03293 (CDD); IPR027417 (SUPERFAMILY)	F:GO:0005524; F:GO:0015411; P:GO:0015734; C:GO:0016020; F:GO:0016887	F:ATP binding; F:taurine-transporting ATPase activity; P:taurine transport; C:membrane; F:ATPase activity
taurine ABC transporter substrate-binding protein	326	20	0	95.03	2	P:GO:0015734; C:GO:0042597	P:taurine transport; C:periplasmic space			G3DSA:3.40.190.10 (GENE3D); IPR010068 (TIGRFAM); G3DSA:1.10.8.450 (GENE3D); IPR015168 (PFAM); G3DSA:3.40.190.10 (GENE3D); PTHR30024 (PANTHER); IPR010068 (PTHR30024:PANTHER); IPR010068 (CDD); SSF53850 (SUPERFAMILY)	P:GO:0015734; C:GO:0042597	P:taurine transport; C:periplasmic space
DNA-3-methyladenine glycosylase 2 family protein	64	20	1.08559e-37	91.92	5	P:GO:0006284; F:GO:0008725; F:GO:0043916; F:GO:0052821; F:GO:0052822	P:base-excision repair; F:DNA-3-methyladenine glycosylase activity; F:DNA-7-methylguanine glycosylase activity; F:DNA-7-methyladenine glycosylase activity; F:DNA-3-methylguanine glycosylase activity	EC:3.2.2.21; EC:3.2.2.20	DNA-3-methyladenine glycosylase II; DNA-3-methyladenine glycosylase I	G3DSA:1.10.1670.40 (GENE3D); PTHR43003 (PANTHER); PTHR43003:SF5 (PANTHER); IPR011257 (SUPERFAMILY)	F:GO:0003824; P:GO:0006281	F:catalytic activity; P:DNA repair
DNA-3-methyladenine glycosylase 2 family protein	156	20	1.57904e-97	83.63	5	P:GO:0006284; F:GO:0008725; F:GO:0043916; F:GO:0052821; F:GO:0052822	P:base-excision repair; F:DNA-3-methyladenine glycosylase activity; F:DNA-7-methylguanine glycosylase activity; F:DNA-7-methyladenine glycosylase activity; F:DNA-3-methylguanine glycosylase activity	EC:3.2.2.21; EC:3.2.2.20	DNA-3-methyladenine glycosylase II; DNA-3-methyladenine glycosylase I	G3DSA:1.10.340.30 (GENE3D); IPR003265 (PFAM); PTHR43003 (PANTHER); IPR003265 (CDD); IPR011257 (SUPERFAMILY)	F:GO:0003824; P:GO:0006281; P:GO:0006284	F:catalytic activity; P:DNA repair; P:base-excision repair
type IV-A pilus assembly ATPase PilB	417	20	0	96.92	4	F:GO:0005524; F:GO:0008565; P:GO:0009297; P:GO:0015031	F:ATP binding; F:protein transporter activity; P:pilus assembly; P:protein transport			IPR013374 (TIGRFAM); G3DSA:3.40.50.300 (GENE3D); G3DSA:3.30.450.90 (GENE3D); IPR001482 (PFAM); PTHR30258:SF1 (PANTHER); PTHR30258 (PANTHER); IPR001482 (PROSITE_PATTERNS); cd01129 (CDD); IPR027417 (SUPERFAMILY)	F:GO:0005524; F:GO:0008565; P:GO:0009297	F:ATP binding; F:protein transporter activity; P:pilus assembly
acyltransferase	368	20	2.22151e-103	59.15	1	F:GO:0003824	F:catalytic activity			IPR002656 (PFAM); PTHR23028:SF82 (PANTHER); PTHR23028 (PANTHER)	F:GO:0016747	F:transferase activity, transferring acyl groups other than amino-acyl groups
Putative secreted protein	327	20	2.6151e-73	58.59						IPR005181 (PFAM); IPR036514 (G3DSA:3.40.50.GENE3D); SSF52266 (SUPERFAMILY)	no GO terms	no GO terms
DNA methyltransferase	406	20	0	72.61	3	P:GO:0006306; F:GO:0008757; F:GO:0009008	P:DNA methylation; F:S-adenosylmethionine-dependent methyltransferase activity; F:DNA-methyltransferase activity			G3DSA:3.40.50.150 (GENE3D); IPR029063 (SUPERFAMILY)	no GO terms	no GO terms
integrase	433	20	0	81.96	3	F:GO:0003677; P:GO:0006310; P:GO:0015074	F:DNA binding; P:DNA recombination; P:DNA integration			IPR013762 (G3DSA:1.10.443.GENE3D); PTHR30349 (PANTHER); PTHR30349:SF56 (PANTHER); cd00397 (CDD); IPR011010 (SUPERFAMILY)	F:GO:0003677; P:GO:0006310; P:GO:0015074	F:DNA binding; P:DNA recombination; P:DNA integration
conjugal transfer protein	337	20	0	85.32						IPR039555 (PFAM); IPR014111 (TIGRFAM); G3DSA:3.40.30.10 (GENE3D); mobidb-lite (MOBIDB_LITE); mobidb-lite (MOBIDB_LITE); IPR036249 (SUPERFAMILY)	no GO terms	no GO terms
conjugal transfer protein TraH	481	20	0	80.5						IPR010927 (PFAM)	no GO terms	no GO terms
conjugal transfer protein TraG	998	20	0	78.89	1	C:GO:0016021	C:integral component of membrane			Coil (COILS); IPR012931 (PFAM); mobidb-lite (MOBIDB_LITE)	no GO terms	no GO terms
AraC family transcriptional regulator	261	20	2.57705e-165	85.88	3	F:GO:0003700; P:GO:0006355; F:GO:0043565	F:DNA-binding transcription factor activity; P:regulation of transcription, DNA-templated; F:sequence-specific DNA binding			IPR020449 (PRINTS); IPR014710 (G3DSA:2.60.120.GENE3D); G3DSA:1.10.10.60 (GENE3D); IPR018060 (PFAM); IPR003313 (PFAM); PTHR11019 (PANTHER); PTHR11019:SF164 (PANTHER); IPR018060 (PROSITE_PROFILES); IPR009057 (SUPERFAMILY); IPR011051 (SUPERFAMILY)	F:GO:0003677; F:GO:0003700; P:GO:0006355; F:GO:0043565	F:DNA binding; F:DNA-binding transcription factor activity; P:regulation of transcription, DNA-templated; F:sequence-specific DNA binding
sulfite exporter TauE/SafE family protein	267	20	2.15829e-128	84.95	2	C:GO:0005886; C:GO:0016021	C:plasma membrane; C:integral component of membrane			IPR002781 (PFAM); PTHR43701:SF4 (PANTHER); PTHR43701 (PANTHER)	C:GO:0016021	C:integral component of membrane
replication terminus site-binding protein	322	20	0	73.28	3	F:GO:0003677; C:GO:0005737; P:GO:0006274	F:DNA binding; C:cytoplasm; P:DNA replication termination			Coil (COILS); IPR008865 (PFAM); IPR036381 (G3DSA:3.50.14.GENE3D); mobidb-lite (MOBIDB_LITE); mobidb-lite (MOBIDB_LITE); IPR036384 (SUPERFAMILY)	F:GO:0003677; C:GO:0005737; P:GO:0006274	F:DNA binding; C:cytoplasm; P:DNA replication termination
DNA-binding protein	360	20	2.53824e-166	65.95	1	F:GO:0003677	F:DNA binding			Coil (COILS); Coil (COILS); Coil (COILS); Coil (COILS); Coil (COILS); IPR021104 (PFAM)	no GO terms	no GO terms
TrfA family protein	314	20	0	75.82						IPR010751 (PFAM); mobidb-lite (MOBIDB_LITE); mobidb-lite (MOBIDB_LITE)	no GO terms	no GO terms
ParB/RepB/Spo0J family partition protein	320	20	0	69.15	1	F:GO:0003677	F:DNA binding			IPR004437 (TIGRFAM); IPR003115 (PFAM); G3DSA:3.90.1530.30 (GENE3D); mobidb-lite (MOBIDB_LITE); PTHR33375:SF1 (PANTHER); PTHR33375 (PANTHER); cd16393 (CDD); IPR036086 (SUPERFAMILY)	F:GO:0003677	F:DNA binding
partitioning protein	304	20	0	82.52						IPR025669 (PFAM); G3DSA:3.40.50.300 (GENE3D); PTHR13696 (PANTHER); PTHR13696:SF85 (PANTHER); cd02042 (CDD); IPR027417 (SUPERFAMILY)	no GO terms	no GO terms
ABC transporter substrate-binding protein	291	20	2.03413e-87	64.69						PS51257 (PROSITE_PROFILES)	no GO terms	no GO terms
MFS transporter	173	20	1.92836e-49	86.73	3	F:GO:0005215; C:GO:0005887; P:GO:0055085	F:transporter activity; C:integral component of plasma membrane; P:transmembrane transport			G3DSA:1.20.1250.20 (GENE3D); PTHR23517:SF4 (PANTHER); PTHR23517 (PANTHER); PTHR23517:SF4 (PANTHER); IPR036259 (SUPERFAMILY)	no GO terms	no GO terms
type VI secretion system tip protein VgrG	139	20	2.97952e-60	77.29						mobidb-lite (MOBIDB_LITE); SSF69349 (SUPERFAMILY)	no GO terms	no GO terms
tape measure domain-containing protein	1034	20	0	59.42						Coil (COILS); Coil (COILS); Coil (COILS); Coil (COILS); Coil (COILS); Coil (COILS); IPR013491 (TIGRFAM)	no GO terms	no GO terms
Tellurite resistance protein TerB	203	20	6.74006e-124	55.4						IPR029024 (SUPERFAMILY)	no GO terms	no GO terms
ATP-binding protein	392	20	0	63.54						IPR036890 (G3DSA:3.30.565.GENE3D); IPR003594 (CDD); IPR036890 (SUPERFAMILY)	no GO terms	no GO terms
tandem-95 repeat protein	634	20	0	71.05	1	C:GO:0016021	C:integral component of membrane			PF17963 (PFAM); PTHR35533 (PANTHER); PTHR35533 (PANTHER); PTHR35533:SF8 (PANTHER); PTHR35533:SF8 (PANTHER); PS50268 (PROSITE_PROFILES); cd11304 (CDD); cd11304 (CDD); IPR015919 (SUPERFAMILY)	F:GO:0005509; C:GO:0016020	F:calcium ion binding; C:membrane
type II toxin-antitoxin system HipA family toxin	436	20	0	75.44	2	F:GO:0016301; P:GO:0016310	F:kinase activity; P:phosphorylation			IPR017508 (PFAM); IPR012893 (PFAM); PTHR37419 (PANTHER)	no GO terms	no GO terms
XRE family transcriptional regulator	125	20	1.6365e-28	67.73	1	F:GO:0003677	F:DNA binding			G3DSA:1.10.260.40 (GENE3D); mobidb-lite (MOBIDB_LITE); mobidb-lite (MOBIDB_LITE); IPR001387 (PROSITE_PROFILES); IPR001387 (CDD); IPR010982 (SUPERFAMILY)	F:GO:0003677; F:GO:0043565	F:DNA binding; F:sequence-specific DNA binding
DUF1845 domain-containing protein	232	20	1.69429e-143	62.07						IPR014996 (PFAM); mobidb-lite (MOBIDB_LITE); mobidb-lite (MOBIDB_LITE)	no GO terms	no GO terms
single-stranded DNA-binding protein	99	20	9.01496e-44	65.78	2	F:GO:0003697; P:GO:0006260	F:single-stranded DNA binding; P:DNA replication			G3DSA:2.40.50.140 (GENE3D); IPR011344 (TIGRFAM); PIRSF002070 (PIRSF); IPR000424 (PFAM); IPR000424 (PANTHER); IPR011344 (PTHR10302:PANTHER); IPR000424 (PROSITE_PROFILES); IPR000424 (CDD); IPR012340 (SUPERFAMILY)	F:GO:0003697; P:GO:0006260	F:single-stranded DNA binding; P:DNA replication
ribonucleoside-diphosphate reductase, adenosylcobalamin-dependent	391	20	0	79.19	6	F:GO:0000166; F:GO:0004748; P:GO:0006260; F:GO:0031419; P:GO:0055114; P:GO:0071897	F:nucleotide binding; F:ribonucleoside-diphosphate reductase activity, thioredoxin disulfide as acceptor; P:DNA replication; F:cobalamin binding; P:oxidation-reduction process; P:DNA biosynthetic process	EC:1.17.4; EC:1.17.4.1	Acting on CH or CH(2) groups; Ribonucleoside-diphosphate reductase	no IPS match	no IPS match	no IPS match
ATP-dependent helicase	263	20	4.98551e-171	74.82	4	F:GO:0003677; F:GO:0004003; F:GO:0005524; P:GO:0032508	F:DNA binding; F:ATP-dependent DNA helicase activity; F:ATP binding; P:DNA duplex unwinding	EC:3.6.1.3; EC:3.6.1.15	Adenosinetriphosphatase; Nucleoside-triphosphate phosphatase	IPR014017 (PFAM); G3DSA:3.40.50.300 (GENE3D); PTHR11070:SF30 (PANTHER); IPR000212 (PANTHER); IPR027417 (SUPERFAMILY)	F:GO:0003677; F:GO:0004003; F:GO:0005524; F:GO:0016787	F:DNA binding; F:ATP-dependent DNA helicase activity; F:ATP binding; F:hydrolase activity
DsbA family protein	298	20	0	74.67	3	C:GO:0005623; C:GO:0016021; P:GO:0045454	C:cell; C:integral component of membrane; P:cell redox homeostasis			IPR012336 (PFAM); G3DSA:3.40.30.10 (GENE3D); mobidb-lite (MOBIDB_LITE); PTHR13887:SF14 (PANTHER); PTHR13887 (PANTHER); cd02972 (CDD); IPR036249 (SUPERFAMILY)	no GO terms	no GO terms
chromosome partitioning protein ParB	355	20	0	63.47						G3DSA:1.10.10.2830 (GENE3D); mobidb-lite (MOBIDB_LITE); mobidb-lite (MOBIDB_LITE); mobidb-lite (MOBIDB_LITE); PTHR33375 (PANTHER); cd16387 (CDD); SSF109709 (SUPERFAMILY); IPR036086 (SUPERFAMILY)	no GO terms	no GO terms
type I DNA topoisomerase	600	20	0	64.92	5	F:GO:0003677; F:GO:0003917; C:GO:0005694; P:GO:0006265; F:GO:0046872	F:DNA binding; F:DNA topoisomerase type I activity; C:chromosome; P:DNA topological change; F:metal ion binding	EC:5.99.1.2	DNA topoisomerase	IPR013497 (PRINTS); IPR013497 (PFAM); IPR013498 (PFAM); IPR013826 (G3DSA:1.10.290.GENE3D); IPR013824 (G3DSA:1.10.460.GENE3D); IPR013825 (G3DSA:2.70.20.GENE3D); IPR006171 (PFAM); G3DSA:3.30.65.10 (GENE3D); G3DSA:3.40.50.140 (GENE3D); mobidb-lite (MOBIDB_LITE); mobidb-lite (MOBIDB_LITE); mobidb-lite (MOBIDB_LITE); IPR000380 (PANTHER); IPR006171 (PROSITE_PROFILES); IPR013497 (CDD); IPR023405 (SUPERF…	F:GO:0003677; F:GO:0003916; F:GO:0003917; C:GO:0005694; P:GO:0006265	F:DNA binding; F:DNA topoisomerase activity; F:DNA topoisomerase type I activity; C:chromosome; P:DNA topological change
XRE family transcriptional regulator	230	17	4.33792e-160	66.43	3	F:GO:0003677; F:GO:0043565; P:GO:0045892	F:DNA binding; F:sequence-specific DNA binding; P:negative regulation of transcription, DNA-templated			G3DSA:1.10.260.40 (GENE3D); IPR001387 (CDD)	F:GO:0043565	F:sequence-specific DNA binding
lytic transglycosylase	184	20	1.72264e-125	78.56						IPR008258 (PFAM); cd00254 (CDD); IPR023346 (SUPERFAMILY)	no GO terms	no GO terms
flagellar transcriptional activator FlhC	261	20	0	70.22	3	F:GO:0003677; P:GO:0045893; P:GO:1902208	F:DNA binding; P:positive regulation of transcription, DNA-templated; P:regulation of bacterial-type flagellum assembly			IPR007944 (PFAM); IPR007944 (PRODOM); SSF160930 (SUPERFAMILY)	F:GO:0003677; P:GO:0045893; P:GO:1902208	F:DNA binding; P:positive regulation of transcription, DNA-templated; P:regulation of bacterial-type flagellum assembly
ATP-dependent helicase	512	20	0	69.84	4	F:GO:0003677; F:GO:0004003; F:GO:0005524; P:GO:0032508	F:DNA binding; F:ATP-dependent DNA helicase activity; F:ATP binding; P:DNA duplex unwinding	EC:3.6.1.3; EC:3.6.1.15	Adenosinetriphosphatase; Nucleoside-triphosphate phosphatase	IPR014017 (PFAM); G3DSA:3.40.50.300 (GENE3D); IPR000212 (PANTHER); PTHR11070:SF30 (PANTHER); IPR027417 (SUPERFAMILY)	F:GO:0003677; F:GO:0004003; F:GO:0005524; F:GO:0016787	F:DNA binding; F:ATP-dependent DNA helicase activity; F:ATP binding; F:hydrolase activity
bifunctional cobalt-precorrin-7 (C(5))-methyltransferase/cobalt-precorrin-6B (C(15))-methyltransferase	98	20	8.99754e-61	92.07	4	P:GO:0006479; F:GO:0008276; P:GO:0009236; F:GO:0046025	P:protein methylation; F:protein methyltransferase activity; P:cobalamin biosynthetic process; F:precorrin-6Y C5,15-methyltransferase (decarboxylating) activity	EC:2.1.1.132	Precorrin-6B C(5,15)-methyltransferase (decarboxylating)	G3DSA:3.40.50.150 (GENE3D); PTHR43182 (PANTHER); IPR029063 (SUPERFAMILY)	no GO terms	no GO terms
MFS transporter	379	20	0	79.74	2	C:GO:0016021; P:GO:0055085	C:integral component of membrane; P:transmembrane transport			IPR011701 (PFAM); G3DSA:1.20.1250.20 (GENE3D); G3DSA:1.20.1250.20 (GENE3D); PTHR23514:SF13 (PANTHER); PTHR23514 (PANTHER); IPR020846 (PROSITE_PROFILES); IPR020846 (CDD); IPR036259 (SUPERFAMILY)	C:GO:0016021; P:GO:0055085	C:integral component of membrane; P:transmembrane transport
DNA primase	378	20	0	73.28	4	F:GO:0003896; F:GO:0004386; P:GO:0006269; F:GO:0008270	F:DNA primase activity; F:helicase activity; P:DNA replication, synthesis of RNA primer; F:zinc ion binding			Coil (COILS); IPR006171 (PFAM); SSF57783 (SUPERFAMILY)	no GO terms	no GO terms
sugar-binding protein	322	20	4.69344e-110	73.89						IPR001826 (PRINTS); G3DSA:2.180.10.10 (GENE3D); IPR022385 (TIGRFAM); mobidb-lite (MOBIDB_LITE); PTHR32305:SF6 (PANTHER); PTHR32305 (PANTHER)	no GO terms	no GO terms
putative gp37	188	20	3.63833e-43	56.42						no IPS match	no IPS match	no IPS match
histidine kinase	294	20	7.27819e-175	75.95	2	F:GO:0016301; P:GO:0016310	F:kinase activity; P:phosphorylation			IPR013976 (PFAM); G3DSA:1.10.3210.10 (GENE3D); PTHR33525:SF3 (PANTHER); PTHR33525 (PANTHER); IPR013976 (PROSITE_PROFILES); SSF109604 (SUPERFAMILY)	no GO terms	no GO terms
H-NS histone	122	20	3.08332e-65	82.26						Coil (COILS); mobidb-lite (MOBIDB_LITE); IPR035616 (CDD)	no GO terms	no GO terms
sugar-binding protein	153	20	3.48044e-102	82.17						IPR001826 (PRINTS); IPR022385 (TIGRFAM); G3DSA:2.180.10.10 (GENE3D); PTHR32305 (PANTHER); PTHR32305:SF6 (PANTHER)	no GO terms	no GO terms
signal peptidase I	126	20	7.79115e-76	64.63	3	P:GO:0006508; F:GO:0008236; C:GO:0016021	P:proteolysis; F:serine-type peptidase activity; C:integral component of membrane			IPR000223 (PRINTS); IPR019533 (PFAM); IPR000223 (TIGRFAM); G3DSA:2.10.109.10 (GENE3D); PTHR43390 (PANTHER); IPR019758 (PROSITE_PATTERNS); IPR019757 (PROSITE_PATTERNS); cd06530 (CDD); IPR036286 (SUPERFAMILY)	P:GO:0006508; F:GO:0008236; C:GO:0016020; C:GO:0016021	P:proteolysis; F:serine-type peptidase activity; C:membrane; C:integral component of membrane
lysozyme	176	20	2.32244e-99	84.46	1	C:GO:0016021	C:integral component of membrane			G3DSA:1.10.530.40 (GENE3D); PTHR38107 (PANTHER); IPR023346 (SUPERFAMILY)	no GO terms	no GO terms
putative lipoprotein	87	20	9.53079e-42	85.97						PS51257 (PROSITE_PROFILES)	no GO terms	no GO terms
ACR31_BPD31RecName: Full=Anti-CRISPR protein 31; Short=ACR3112-31; AltName: Full=Gene product 31; Short=gp31	52	5	3.81659e-19	85.72	1	P:GO:0098672	P:evasion by virus of CRISPR-cas system			no IPS match	no IPS match	no IPS match
RidA family protein	134	20	1.07085e-90	84.36						IPR006175 (PFAM); IPR035959 (G3DSA:3.30.1330.GENE3D); PTHR11803:SF34 (PANTHER); IPR006175 (PANTHER); cd00448 (CDD); IPR035959 (SUPERFAMILY)	no GO terms	no GO terms
IS66 family transposase	511	20	0	93.77						IPR024474 (PFAM); IPR039552 (PFAM); IPR024463 (PFAM); IPR004291 (PFAM); PTHR33678 (PANTHER)	no GO terms	no GO terms
membrane protein	189	20	1.46445e-127	73.07						IPR008727 (PFAM); G3DSA:2.60.200.60 (GENE3D); cd14743 (CDD)	no GO terms	no GO terms
SDR family oxidoreductase	85	20	2.40257e-35	67.73	1	F:GO:0016491	F:oxidoreductase activity			no IPS match	no IPS match	no IPS match
NAD(P)H-flavin reductase	329	20	0	74.11	5	F:GO:0016491; F:GO:0043167; P:GO:0044237; F:GO:0051536; P:GO:0055114	F:oxidoreductase activity; F:ion binding; P:cellular metabolic process; F:iron-sulfur cluster binding; P:oxidation-reduction process			PR00410 (PRINTS); IPR001709 (PRINTS); IPR012675 (G3DSA:3.10.20.GENE3D); IPR001041 (PFAM); IPR039261 (G3DSA:3.40.50.GENE3D); IPR008333 (PFAM); G3DSA:2.40.30.10 (GENE3D); IPR001433 (PFAM); PTHR19370 (PANTHER); PTHR19370:SF142 (PANTHER); IPR006058 (PROSITE_PATTERNS); IPR001041 (PROSITE_PROFILES); IPR017927 (PROSITE_PROFILES); IPR001041 (CDD); cd06189 (CDD); IPR039261 (SUPERFAMILY); IPR017938 (SUPERF…	F:GO:0009055; F:GO:0016491; F:GO:0051536; F:GO:0051537; P:GO:0055114	F:electron transfer activity; F:oxidoreductase activity; F:iron-sulfur cluster binding; F:2 iron, 2 sulfur cluster binding; P:oxidation-reduction process
glucose-1-phosphate cytidylyltransferase	148	20	1.99905e-93	92.19	2	P:GO:0009058; F:GO:0047343	P:biosynthetic process; F:glucose-1-phosphate cytidylyltransferase activity	EC:2.7.7.33	Glucose-1-phosphate cytidylyltransferase	IPR029044 (G3DSA:3.90.550.GENE3D); IPR005835 (PFAM); PTHR22572 (PANTHER); IPR013446 (PTHR22572:PANTHER); IPR029044 (SUPERFAMILY)	P:GO:0009058; F:GO:0016779; F:GO:0047343	P:biosynthetic process; F:nucleotidyltransferase activity; F:glucose-1-phosphate cytidylyltransferase activity
CDP-glucose 4,6-dehydratase	361	20	0	86.49						IPR016040 (PFAM); IPR013445 (TIGRFAM); G3DSA:3.40.50.720 (GENE3D); G3DSA:3.90.25.10 (GENE3D); PTHR43245 (PANTHER); PTHR43245:SF10 (PANTHER); IPR013445 (CDD); IPR036291 (SUPERFAMILY)	no GO terms	no GO terms
thiamine pyrophosphate-binding protein	608	20	0	82.17	3	F:GO:0000287; F:GO:0003984; F:GO:0030976	F:magnesium ion binding; F:acetolactate synthase activity; F:thiamine pyrophosphate binding	EC:2.2.1.6	Acetolactate synthase	IPR012000 (PFAM); G3DSA:3.40.50.970 (GENE3D); G3DSA:3.40.50.970 (GENE3D); IPR012001 (PFAM); IPR011766 (PFAM); G3DSA:3.40.50.1220 (GENE3D); PTHR18968 (PANTHER); cd00568 (CDD); cd07035 (CDD); IPR029035 (SUPERFAMILY); IPR029061 (SUPERFAMILY); IPR029061 (SUPERFAMILY)	F:GO:0000287; F:GO:0003824; F:GO:0030976	F:magnesium ion binding; F:catalytic activity; F:thiamine pyrophosphate binding
NAD(P)-dependent oxidoreductase	311	20	1.22155e-129	69.37	2	F:GO:0003824; F:GO:0050662	F:catalytic activity; F:coenzyme binding			G3DSA:3.40.50.720 (GENE3D); IPR001509 (PFAM); IPR036291 (SUPERFAMILY)	F:GO:0003824; F:GO:0050662	F:catalytic activity; F:coenzyme binding
acetaldehyde dehydrogenase (acetylating)	294	20	1.38026e-175	87.21	4	F:GO:0008774; P:GO:0019380; F:GO:0051287; P:GO:0055114	F:acetaldehyde dehydrogenase (acetylating) activity; P:3-phenylpropionate catabolic process; F:NAD binding; P:oxidation-reduction process	EC:1.2.1.10	Acetaldehyde dehydrogenase (acetylating)	IPR003361 (PIRSF); IPR003361 (TIGRFAM); IPR015426 (PFAM); G3DSA:3.40.50.720 (GENE3D); IPR000534 (PFAM); G3DSA:3.30.360.10 (GENE3D); IPR003361 (HAMAP); SSF55347 (SUPERFAMILY); IPR036291 (SUPERFAMILY)	F:GO:0008774; F:GO:0016620; P:GO:0019439; F:GO:0051287; P:GO:0055114	F:acetaldehyde dehydrogenase (acetylating) activity; F:oxidoreductase activity, acting on the aldehyde or oxo group of donors, NAD or NADP as acceptor; P:aromatic compound catabolic process; F:NAD binding; P:oxidation-reduction process
4-hydroxy-2-oxovalerate aldolase	335	20	0	85.68	4	F:GO:0004410; F:GO:0008701; P:GO:0019380; F:GO:0030145	F:homocitrate synthase activity; F:4-hydroxy-2-oxovalerate aldolase activity; P:3-phenylpropionate catabolic process; F:manganese ion binding	EC:4.1.3.39; EC:2.3.3.14	4-hydroxy-2-oxovalerate aldolase; Homocitrate synthase	G3DSA:1.10.8.60 (GENE3D); IPR013785 (G3DSA:3.20.20.GENE3D); IPR012425 (PFAM); IPR000891 (PFAM); IPR017629 (TIGRFAM); PTHR10277:SF3 (PANTHER); PTHR10277 (PANTHER); IPR012425 (PRODOM); IPR000891 (PROSITE_PROFILES); IPR017629 (HAMAP); IPR035685 (CDD); SSF89000 (SUPERFAMILY); SSF51569 (SUPERFAMILY)	F:GO:0003824; F:GO:0008701; F:GO:0016833; P:GO:0019439	F:catalytic activity; F:4-hydroxy-2-oxovalerate aldolase activity; F:oxo-acid-lyase activity; P:aromatic compound catabolic process
FkbM family methyltransferase	240	20	3.57231e-93	67.75	1	F:GO:0016740	F:transferase activity			G3DSA:3.40.50.150 (GENE3D); IPR006342 (PFAM); IPR006342 (TIGRFAM); PTHR36973 (PANTHER); IPR029063 (SUPERFAMILY)	no GO terms	no GO terms
type VI secretion system tip protein VgrG	350	20	5.67202e-168	79.31						mobidb-lite (MOBIDB_LITE); mobidb-lite (MOBIDB_LITE); PTHR32305 (PANTHER); PTHR32305:SF11 (PANTHER); SSF69349 (SUPERFAMILY)	no GO terms	no GO terms
phospholipase D family protein	729	20	0	79.23	1	F:GO:0003824	F:catalytic activity			Coil (COILS); Coil (COILS); G3DSA:3.30.870.10 (GENE3D); mobidb-lite (MOBIDB_LITE); PTHR18896:SF88 (PANTHER); IPR015679 (PANTHER); IPR015679 (PANTHER); PTHR18896:SF88 (PANTHER); IPR001736 (PROSITE_PROFILES); IPR001736 (PROSITE_PROFILES); SSF56024 (SUPERFAMILY); SSF56024 (SUPERFAMILY)	F:GO:0003824	F:catalytic activity
hypothetical protein	407	4	3.88371e-11	45.95	2	C:GO:0016020; C:GO:0016021	C:membrane; C:integral component of membrane			no IPS match	no IPS match	no IPS match
Glycosyltransferase, group 2 family protein	293	20	3.97586e-30	48.07	4	C:GO:0016020; C:GO:0016021; F:GO:0016740; F:GO:0016757	C:membrane; C:integral component of membrane; F:transferase activity; F:transferase activity, transferring glycosyl groups			IPR029044 (G3DSA:3.90.550.GENE3D); PTHR43630 (PANTHER); PTHR43630:SF2 (PANTHER); IPR029044 (SUPERFAMILY)	no GO terms	no GO terms
glycosyltransferase	254	20	2.17624e-77	67.29	1	F:GO:0016740	F:transferase activity			IPR001173 (PFAM); IPR029044 (G3DSA:3.90.550.GENE3D); PTHR22916 (PANTHER); PTHR22916:SF4 (PANTHER); IPR029044 (SUPERFAMILY)	no GO terms	no GO terms
acetyltransferase	206	20	1.63364e-70	70.04	1	F:GO:0016740	F:transferase activity			G3DSA:2.160.10.10 (GENE3D); IPR001451 (PFAM); PTHR23416:SF23 (PANTHER); PTHR23416 (PANTHER); IPR018357 (PROSITE_PATTERNS); cd04647 (CDD); IPR011004 (SUPERFAMILY)	F:GO:0016740	F:transferase activity
PAS domain S-box protein	375	20	0	80.92	4	F:GO:0004888; P:GO:0006935; P:GO:0007165; C:GO:0016021	F:transmembrane signaling receptor activity; P:chemotaxis; P:signal transduction; C:integral component of membrane			Coil (COILS); IPR004090 (PRINTS); G3DSA:1.10.287.950 (GENE3D); IPR004089 (PFAM); mobidb-lite (MOBIDB_LITE); mobidb-lite (MOBIDB_LITE); PTHR32089 (PANTHER); PTHR32089:SF89 (PANTHER); IPR004089 (PROSITE_PROFILES); IPR000727 (PROSITE_PROFILES); IPR003660 (PROSITE_PROFILES); cd11386 (CDD); SSF58104 (SUPERFAMILY)	F:GO:0004888; P:GO:0006935; P:GO:0007165; C:GO:0016020; C:GO:0016021	F:transmembrane signaling receptor activity; P:chemotaxis; P:signal transduction; C:membrane; C:integral component of membrane
HEAT repeat domain-containing protein	206	20	3.83708e-76	68.21	1	F:GO:0016829	F:lyase activity			IPR011989 (G3DSA:1.25.10.GENE3D); PF13646 (PFAM); mobidb-lite (MOBIDB_LITE); PTHR12697:SF5 (PANTHER); PTHR12697 (PANTHER); IPR016024 (SUPERFAMILY)	no GO terms	no GO terms
sulfotransferase domain-containing protein	282	20	0	58.71	1	F:GO:0008146	F:sulfotransferase activity			G3DSA:3.40.50.300 (GENE3D); IPR000863 (PFAM); PTHR11783 (PANTHER); IPR027417 (SUPERFAMILY)	F:GO:0008146	F:sulfotransferase activity
methyltransferase domain-containing protein	554	20	0	53.64	3	F:GO:0008168; F:GO:0016740; P:GO:0032259	F:methyltransferase activity; F:transferase activity; P:methylation			G3DSA:3.40.50.150 (GENE3D); PF13489 (PFAM); cd02440 (CDD); IPR029063 (SUPERFAMILY)	no GO terms	no GO terms
DUF2559 domain-containing protein	56	20	6.90092e-32	83.06						IPR022541 (PFAM)	no GO terms	no GO terms
helix-turn-helix domain-containing protein	135	8	1.19261e-17	59.49						mobidb-lite (MOBIDB_LITE); mobidb-lite (MOBIDB_LITE)	no GO terms	no GO terms
DUF1654 domain-containing protein	105	20	2.62363e-35	79.39						IPR012449 (PFAM)	no GO terms	no GO terms
DUF1828 domain-containing protein	252	20	1.81404e-136	73.54						IPR014960 (PFAM)	no GO terms	no GO terms
helix-turn-helix domain-containing protein	73	20	8.4411e-26	78.79	1	F:GO:0043565	F:sequence-specific DNA binding			G3DSA:1.10.260.40 (GENE3D); IPR031856 (PFAM); IPR001387 (CDD); IPR010982 (SUPERFAMILY)	F:GO:0003677; F:GO:0043565	F:DNA binding; F:sequence-specific DNA binding
helix-turn-helix domain-containing protein	286	20	4.67126e-173	72.37						Coil (COILS); IPR036388 (G3DSA:1.10.10.GENE3D); PF13730 (PFAM); mobidb-lite (MOBIDB_LITE); mobidb-lite (MOBIDB_LITE); mobidb-lite (MOBIDB_LITE)	no GO terms	no GO terms
DUF1064 domain-containing protein	113	20	1.89666e-61	84.25	5	F:GO:0003677; F:GO:0004519; F:GO:0004536; P:GO:0006259; P:GO:0090305	F:DNA binding; F:endonuclease activity; F:deoxyribonuclease activity; P:DNA metabolic process; P:nucleic acid phosphodiester bond hydrolysis			no IPS match	no IPS match	no IPS match
DUF2559 domain-containing protein	60	20	8.04266e-13	76.25						IPR022541 (PFAM)	no GO terms	no GO terms
VRR-NUC domain-containing protein	139	20	2.57121e-80	81.31	3	F:GO:0003676; F:GO:0004518; P:GO:0090305	F:nucleic acid binding; F:nuclease activity; P:nucleic acid phosphodiester bond hydrolysis			IPR014883 (PFAM); IPR011856 (G3DSA:3.40.1350.GENE3D)	F:GO:0003676; F:GO:0004518; F:GO:0016788	F:nucleic acid binding; F:nuclease activity; F:hydrolase activity, acting on ester bonds
DUF1320 domain-containing protein	168	20	8.25581e-62	67.55						IPR009752 (PFAM)	no GO terms	no GO terms
DUF1834 family protein	196	18	1.66639e-80	56.12						IPR014972 (PFAM); mobidb-lite (MOBIDB_LITE); mobidb-lite (MOBIDB_LITE)	no GO terms	no GO terms
DUF2635 domain-containing protein	60	20	9.36864e-20	68.05						IPR024400 (PFAM); IPR024400 (PRODOM)	no GO terms	no GO terms
DUF2313 domain-containing protein	200	20	1.50105e-106	60.04						IPR018755 (PFAM)	no GO terms	no GO terms
DUF4376 domain-containing protein	165	20	2.36169e-77	73.96						IPR025484 (PFAM)	no GO terms	no GO terms
tandem-95 repeat protein	343	20	3.20713e-87	62.36	3	F:GO:0005509; C:GO:0016020; C:GO:0016021	F:calcium ion binding; C:membrane; C:integral component of membrane			PF17963 (PFAM); PTHR35533:SF3 (PANTHER); PTHR35533 (PANTHER); PTHR35533:SF3 (PANTHER); PTHR35533 (PANTHER)	no GO terms	no GO terms
tandem-95 repeat protein	367	10	2.62614e-154	52.25	2	F:GO:0005509; C:GO:0016020	F:calcium ion binding; C:membrane			Coil (COILS); mobidb-lite (MOBIDB_LITE); mobidb-lite (MOBIDB_LITE); mobidb-lite (MOBIDB_LITE)	no GO terms	no GO terms
DUF2845 domain-containing protein	141	20	4.50558e-50	67.82	1	C:GO:0016020	C:membrane			no IPS match	no IPS match	no IPS match
helix-turn-helix domain-containing protein	157	12	7.1844e-29	54.19						no IPS match	no IPS match	no IPS match
prophage PssSM-03	110	20	4.39319e-44	63.61						Coil (COILS); mobidb-lite (MOBIDB_LITE); IPR036410 (SUPERFAMILY)	no GO terms	no GO terms
phage tail tape measure protein	1127	20	0	56.22	2	C:GO:0016020; C:GO:0016021	C:membrane; C:integral component of membrane			Coil (COILS); Coil (COILS); Coil (COILS); Coil (COILS); Coil (COILS); IPR010090 (PFAM); IPR010090 (TIGRFAM); mobidb-lite (MOBIDB_LITE); mobidb-lite (MOBIDB_LITE)	no GO terms	no GO terms
phage protein	105	20	5.71139e-67	61.49						no IPS match	no IPS match	no IPS match
minor capsid protein E	329	20	0	75.86						IPR005564 (PFAM)	no GO terms	no GO terms
head decoration protein	211	20	7.85397e-143	74.85						IPR004195 (PFAM)	no GO terms	no GO terms
prophage PssSM-03	108	20	3.32807e-43	64.24						Coil (COILS); G3DSA:2.10.230.20 (GENE3D); mobidb-lite (MOBIDB_LITE); IPR036410 (SUPERFAMILY)	no GO terms	no GO terms
phage-like protein	195	20	2.96671e-75	69.72						Coil (COILS)	no GO terms	no GO terms
DNA-packaging protein	181	20	1.54109e-93	84.42						IPR010906 (PFAM)	no GO terms	no GO terms
terminase	665	20	0	86.07						IPR008866 (PFAM); mobidb-lite (MOBIDB_LITE); mobidb-lite (MOBIDB_LITE); PTHR34413:SF2 (PANTHER); PTHR34413 (PANTHER)	no GO terms	no GO terms
primosomal replication priB and priC family protein	74	20	1.29955e-22	72.81						Coil (COILS)	no GO terms	no GO terms
phage portal protein	514	20	0	89.51	2	F:GO:0005198; P:GO:0019068	F:structural molecule activity; P:virion assembly			IPR006429 (PFAM); IPR006429 (TIGRFAM); mobidb-lite (MOBIDB_LITE); mobidb-lite (MOBIDB_LITE)	F:GO:0005198; P:GO:0019068	F:structural molecule activity; P:virion assembly
Phage Mu protein F like protein	389	20	0	68.93						IPR006528 (PFAM)	no GO terms	no GO terms
virion structural protein	132	20	1.36009e-68	80.94						no IPS match	no IPS match	no IPS match
bacteriophage protein	129	20	1.18265e-20	62.34						IPR041227 (PFAM); mobidb-lite (MOBIDB_LITE); mobidb-lite (MOBIDB_LITE); SSF160059 (SUPERFAMILY)	no GO terms	no GO terms
phage tail protein	415	20	0	68.5						IPR020287 (PFAM); IPR035089 (PFAM)	no GO terms	no GO terms
phage tail assembly protein	113	8	1.09269e-36	56.99						no IPS match	no IPS match	no IPS match
phage tail tape measure protein	600	20	0	63.7						IPR010090 (PFAM); IPR010090 (TIGRFAM)	no GO terms	no GO terms
DNA circulation protein N-terminal domain protein	408	20	0	54.42						IPR009826 (PFAM); IPR009826 (PRODOM)	no GO terms	no GO terms
phage baseplate assembly protein V	177	20	1.34528e-83	77.81						IPR014462 (PFAM); IPR014462 (PIRSF); G3DSA:2.20.25.540 (GENE3D); IPR013046 (TIGRFAM)	no GO terms	no GO terms
Mu-like prophage protein gp46	148	20	3.99091e-67	67.83						IPR010877 (PFAM)	no GO terms	no GO terms
baseplate J/gp47 family protein	354	20	0	62.07						IPR006949 (PFAM); PTHR37829 (PANTHER)	no GO terms	no GO terms
preprotein translocase subunit SecA	75	20	1.35023e-44	68.6	1	P:GO:0019058	P:viral life cycle			no IPS match	no IPS match	no IPS match
terminase small subunit	191	20	4.05163e-128	86.73						mobidb-lite (MOBIDB_LITE); mobidb-lite (MOBIDB_LITE)	no GO terms	no GO terms
terminase	126	20	1.21804e-68	80.28						mobidb-lite (MOBIDB_LITE); mobidb-lite (MOBIDB_LITE)	no GO terms	no GO terms
peptidase S14	681	20	0	84.67	2	F:GO:0004252; P:GO:0006508	F:serine-type endopeptidase activity; P:proteolysis	EC:3.4.21	Acting on peptide bonds (peptidases)	IPR001907 (PRINTS); IPR023562 (PFAM); G3DSA:3.90.226.10 (GENE3D); mobidb-lite (MOBIDB_LITE); IPR023562 (PANTHER); PTHR10381:SF11 (PANTHER); cd07016 (CDD); IPR029045 (SUPERFAMILY)	F:GO:0004252; P:GO:0006508	F:serine-type endopeptidase activity; P:proteolysis
putative tail fiber protein	692	20	0	48.6	1	F:GO:0016787	F:hydrolase activity			IPR036514 (G3DSA:3.40.50.GENE3D); IPR013830 (PFAM); SSF52266 (SUPERFAMILY)	no GO terms	no GO terms
Uncharacterised protein	288	7	6.38047e-61	55.43						mobidb-lite (MOBIDB_LITE)	no GO terms	no GO terms
hypothetical protein SAMN05216263_11233	156	20	3.17821e-85	65.01						no IPS match	no IPS match	no IPS match
hypothetical protein	253	8	0	97.56						SSF160631 (SUPERFAMILY)	no GO terms	no GO terms
Uncharacterised protein	466	20	7.32112e-127	53.29						no IPS match	no IPS match	no IPS match
hypothetical protein A7D27_12130	221	4	1.33228e-149	72.38	1	C:GO:0016021	C:integral component of membrane			no IPS match	no IPS match	no IPS match
Uncharacterised protein	377	3	2.99954e-123	68.15						no IPS match	no IPS match	no IPS match
---NA---	50									no IPS match	no IPS match	no IPS match
hypothetical protein PAERUG_P63_London_25_VIM_2_03_14_03951	378	4	9.2491e-30	54.35						mobidb-lite (MOBIDB_LITE); mobidb-lite (MOBIDB_LITE)	no GO terms	no GO terms
Uncharacterised protein	245	16	3.17969e-77	64.17						no IPS match	no IPS match	no IPS match
Uncharacterised protein	92	20	1.50315e-24	65.64						no IPS match	no IPS match	no IPS match
hypothetical protein	282	10	0	80.57						no IPS match	no IPS match	no IPS match
hypothetical protein	77	20	1.28895e-38	92.4						no IPS match	no IPS match	no IPS match
---NA---	180									no IPS match	no IPS match	no IPS match
---NA---	35									no IPS match	no IPS match	no IPS match
hypothetical protein	106	20	2.44682e-45	76.17						mobidb-lite (MOBIDB_LITE); mobidb-lite (MOBIDB_LITE)	no GO terms	no GO terms
Uncharacterised protein	53	20	6.56102e-08	65.84						no IPS match	no IPS match	no IPS match
hypothetical protein	183	20	3.7926e-41	56.35						Coil (COILS)	no GO terms	no GO terms
Uncharacterised protein	172	20	1.01476e-87	67.54						no IPS match	no IPS match	no IPS match
---NA---	208									no IPS match	no IPS match	no IPS match
conserved Uncharacterized	202	20	1.58922e-85	69.55						Coil (COILS)	no GO terms	no GO terms
Uncharacterised protein	259	20	2.18066e-140	72.58						Coil (COILS)	no GO terms	no GO terms
Uncharacterised protein	70	20	5.99623e-33	67.21						no IPS match	no IPS match	no IPS match
hypothetical protein	100	6	2.01653e-19	56.74						no IPS match	no IPS match	no IPS match
Uncharacterised protein	74	20	2.75503e-12	72.49						mobidb-lite (MOBIDB_LITE)	no GO terms	no GO terms
hypothetical protein	78	1	1.2217e-16	72.37						no IPS match	no IPS match	no IPS match
hypothetical protein	147	7	5.33136e-05	50.2	2	C:GO:0016020; C:GO:0016021	C:membrane; C:integral component of membrane			no IPS match	no IPS match	no IPS match
hypothetical protein	87	20	9.25344e-41	89.87						G3DSA:1.10.260.40 (GENE3D)	no GO terms	no GO terms
Uncharacterised protein	632	20	4.62437e-110	54.17						mobidb-lite (MOBIDB_LITE)	no GO terms	no GO terms
---NA---	209									mobidb-lite (MOBIDB_LITE); mobidb-lite (MOBIDB_LITE); mobidb-lite (MOBIDB_LITE)	no GO terms	no GO terms
---NA---	66									mobidb-lite (MOBIDB_LITE); mobidb-lite (MOBIDB_LITE)	no GO terms	no GO terms
hypothetical protein SAMN05421553_3999	309	20	2.59571e-89	59.37						no IPS match	no IPS match	no IPS match
hypothetical protein	155	11	2.81781e-63	64.33						no IPS match	no IPS match	no IPS match
hypothetical protein PSEMO_32720	172	18	4.7447e-54	57.78						no IPS match	no IPS match	no IPS match
Uncharacterised protein	229	20	3.23407e-60	62.65						IPR025285 (PFAM)	no GO terms	no GO terms
hypothetical protein	57	5	4.29577e-18	75.14						no IPS match	no IPS match	no IPS match
hypothetical protein	262	20	2.24924e-151	72.31						no IPS match	no IPS match	no IPS match
MULTISPECIES: hypothetical protein	126	20	1.02224e-80	78.88	1	C:GO:0016021	C:integral component of membrane			no IPS match	no IPS match	no IPS match
Uncharacterised protein	391	20	0	74.68	1	C:GO:0016021	C:integral component of membrane			mobidb-lite (MOBIDB_LITE)	no GO terms	no GO terms
protein of unassigned function	166	20	4.48517e-93	75.2						no IPS match	no IPS match	no IPS match
Uncharacterised protein	76	20	1.25688e-22	68.05						no IPS match	no IPS match	no IPS match
Uncharacterised protein	249	20	1.00019e-158	57.92						no IPS match	no IPS match	no IPS match
Uncharacterised protein	235	20	9.48962e-94	62.66						Coil (COILS); G3DSA:3.30.40.60 (GENE3D)	no GO terms	no GO terms
hypothetical protein	83	1	4.95817e-12	64.1						no IPS match	no IPS match	no IPS match
hypothetical protein	271	20	3.65885e-18	69.54						Coil (COILS)	no GO terms	no GO terms
Uncharacterised protein	253	20	5.56e-119	73.91						no IPS match	no IPS match	no IPS match
hypothetical protein	207	20	1.88241e-145	66.12						Coil (COILS)	no GO terms	no GO terms
hypothetical protein	77	18	6.49094e-19	63.82						no IPS match	no IPS match	no IPS match
hypothetical protein	104	20	2.1415e-50	74.06						no IPS match	no IPS match	no IPS match
---NA---	54									no IPS match	no IPS match	no IPS match
conserved Uncharacterized	201	20	2.66621e-80	67.54						Coil (COILS)	no GO terms	no GO terms
Uncharacterised protein	71	20	1.70361e-31	68.2						no IPS match	no IPS match	no IPS match
---NA---	151									Coil (COILS)	no GO terms	no GO terms
hypothetical protein	99	4	5.42778e-18	54.6						no IPS match	no IPS match	no IPS match
hypothetical protein	262	20	2.2222e-141	74						no IPS match	no IPS match	no IPS match
---NA---	35									no IPS match	no IPS match	no IPS match
MULTISPECIES: hypothetical protein	104	16	1.00408e-65	63.19						no IPS match	no IPS match	no IPS match
hypothetical protein	90	20	4.76624e-57	67.8						PS51257 (PROSITE_PROFILES)	no GO terms	no GO terms
---NA---	63									no IPS match	no IPS match	no IPS match
hypothetical protein ALO79_200262	419	4	8.3529e-42	56.08						mobidb-lite (MOBIDB_LITE)	no GO terms	no GO terms
---NA---	64									no IPS match	no IPS match	no IPS match
---NA---	185									no IPS match	no IPS match	no IPS match
hypothetical protein SZ55_1368	205	7	5.16604e-122	71.77	1	C:GO:0016021	C:integral component of membrane			mobidb-lite (MOBIDB_LITE)	no GO terms	no GO terms
Uncharacterised protein	194	20	3.12866e-52	56.63						mobidb-lite (MOBIDB_LITE)	no GO terms	no GO terms
hypothetical protein	103	2	2.05793e-28	65.15						no IPS match	no IPS match	no IPS match
hypothetical protein	121	20	1.22088e-29	72.58						Coil (COILS)	no GO terms	no GO terms
Uncharacterised protein	474	7	1.75242e-105	50.31						no IPS match	no IPS match	no IPS match
MULTISPECIES: hypothetical protein	180	20	1.31707e-114	67						no IPS match	no IPS match	no IPS match
MULTISPECIES: hypothetical protein	113	10	1.0584e-62	68.05	2	C:GO:0016020; C:GO:0016021	C:membrane; C:integral component of membrane			no IPS match	no IPS match	no IPS match
Uncharacterised protein	270	20	0	73.83	2	C:GO:0016020; C:GO:0016021	C:membrane; C:integral component of membrane			no IPS match	no IPS match	no IPS match
hypothetical protein	244	18	8.40963e-51	57.07						no IPS match	no IPS match	no IPS match
hypothetical protein	48	4	5.51202e-15	83.24						no IPS match	no IPS match	no IPS match
---NA---	68									no IPS match	no IPS match	no IPS match
hypothetical protein	228	13	2.00794e-127	62.08						no IPS match	no IPS match	no IPS match
Uncharacterised protein	97	20	3.46818e-13	61.39						no IPS match	no IPS match	no IPS match
Uncharacterised protein	210	20	6.06945e-85	72.79						no IPS match	no IPS match	no IPS match
hypothetical protein SAMN05216577_111110	234	1	4.70289e-13	53.25	2	C:GO:0016020; C:GO:0016021	C:membrane; C:integral component of membrane			no IPS match	no IPS match	no IPS match
Uncharacterised protein	258	20	5.03391e-180	82.92						no IPS match	no IPS match	no IPS match
hypothetical protein	63	5	1.20843e-35	79.29						no IPS match	no IPS match	no IPS match
Uncharacterised protein	155	20	3.5957e-58	64.48						no IPS match	no IPS match	no IPS match
Uncharacterised protein	110	20	5.08324e-19	52.33						no IPS match	no IPS match	no IPS match
MULTISPECIES: hypothetical protein	87	3	1.21478e-34	85.14	1	C:GO:0016021	C:integral component of membrane			no IPS match	no IPS match	no IPS match
Uncharacterised protein	101	8	2.00278e-29	67.99						mobidb-lite (MOBIDB_LITE)	no GO terms	no GO terms
Uncharacterised protein	231	19	2.60632e-137	68.96						no IPS match	no IPS match	no IPS match
MULTISPECIES: hypothetical protein	215	2	7.99094e-106	79.67						no IPS match	no IPS match	no IPS match
---NA---	44									no IPS match	no IPS match	no IPS match
hypothetical protein	106	8	1.99611e-55	66.38	1	C:GO:0016021	C:integral component of membrane			no IPS match	no IPS match	no IPS match
Conserved hypothetical membrane protein (plasmid)	90	20	1.33843e-55	75.79	1	C:GO:0016021	C:integral component of membrane			no IPS match	no IPS match	no IPS match
hypothetical protein	125	10	3.04293e-74	73.54						no IPS match	no IPS match	no IPS match
MULTISPECIES: hypothetical protein	232	13	1.83575e-133	55.17	1	C:GO:0016021	C:integral component of membrane			no IPS match	no IPS match	no IPS match
hypothetical protein	205	12	2.10476e-107	61.73						no IPS match	no IPS match	no IPS match
MULTISPECIES: hypothetical protein	170	17	6.63146e-118	68.22						no IPS match	no IPS match	no IPS match
MULTISPECIES: hypothetical protein	260	20	6.05083e-142	64.32						no IPS match	no IPS match	no IPS match
---NA---	280									mobidb-lite (MOBIDB_LITE); mobidb-lite (MOBIDB_LITE)	no GO terms	no GO terms
hypothetical protein	106	20	1.00296e-50	69.39						mobidb-lite (MOBIDB_LITE)	no GO terms	no GO terms
hypothetical protein	54	2	3.43283e-05	86.36						no IPS match	no IPS match	no IPS match
MULTISPECIES: hypothetical protein	486	5	0	72.1						no IPS match	no IPS match	no IPS match
---NA---	220									PS51257 (PROSITE_PROFILES)	no GO terms	no GO terms
hypothetical protein	244	6	1.21761e-140	72.54						no IPS match	no IPS match	no IPS match
Uncharacterised protein	322	20	5.75074e-107	58.68	2	C:GO:0016020; C:GO:0016021	C:membrane; C:integral component of membrane			no IPS match	no IPS match	no IPS match
---NA---	76									no IPS match	no IPS match	no IPS match
Uncharacterised protein	122	20	1.56199e-73	70.32						no IPS match	no IPS match	no IPS match
MULTISPECIES: hypothetical protein	219	2	1.77958e-107	71.94	1	C:GO:0016021	C:integral component of membrane			no IPS match	no IPS match	no IPS match
hypothetical protein	133	20	6.96714e-56	71.27						no IPS match	no IPS match	no IPS match
hypothetical protein	102	13	2.23665e-06	52.16						no IPS match	no IPS match	no IPS match
hypothetical protein	73	2	3.88074e-44	89.04						no IPS match	no IPS match	no IPS match
hypothetical protein	69	1	1.80837e-41	100						no IPS match	no IPS match	no IPS match
hypothetical protein	135	20	2.76556e-96	71.63						no IPS match	no IPS match	no IPS match
hypothetical protein	91	20	1.18074e-55	68.82						mobidb-lite (MOBIDB_LITE)	no GO terms	no GO terms
hypothetical protein	149	1	3.51733e-35	63.51						no IPS match	no IPS match	no IPS match
---NA---	213									Coil (COILS); Coil (COILS)	no GO terms	no GO terms
hypothetical protein	82	3	1.87207e-24	71.54						Coil (COILS)	no GO terms	no GO terms
hypothetical protein	174	12	1.40487e-51	52.86						Coil (COILS); mobidb-lite (MOBIDB_LITE)	no GO terms	no GO terms
---NA---	57									no IPS match	no IPS match	no IPS match
hypothetical protein Psest_3145	95	2	4.7285e-05	54.21						Coil (COILS)	no GO terms	no GO terms
hypothetical protein	326	20	5.51878e-180	69.06						mobidb-lite (MOBIDB_LITE)	no GO terms	no GO terms
---NA---	54									mobidb-lite (MOBIDB_LITE)	no GO terms	no GO terms
hypothetical protein	131	20	2.70276e-50	62.66						mobidb-lite (MOBIDB_LITE)	no GO terms	no GO terms
hypothetical protein	470	20	9.00965e-150	49.58						no IPS match	no IPS match	no IPS match
Uncharacterised protein	316	20	9.9683e-151	64.25						no IPS match	no IPS match	no IPS match
Uncharacterised protein	188	20	5.8545e-132	88.72						no IPS match	no IPS match	no IPS match
Uncharacterised protein	121	20	6.5514e-30	72.39						Coil (COILS)	no GO terms	no GO terms
hypothetical protein	261	20	0	82.1	1	C:GO:0016021	C:integral component of membrane			no IPS match	no IPS match	no IPS match
hypothetical protein	160	5	2.09078e-11	59.26						no IPS match	no IPS match	no IPS match
---NA---	168									IPR041008 (PFAM); PS51257 (PROSITE_PROFILES)	no GO terms	no GO terms
hypothetical protein	127	20	2.43179e-88	62.72						no IPS match	no IPS match	no IPS match
Uncharacterised protein	42	20	2.39833e-17	90.81	1	F:GO:0016740	F:transferase activity			mobidb-lite (MOBIDB_LITE); mobidb-lite (MOBIDB_LITE)	no GO terms	no GO terms
hypothetical protein SZ55_3316	44	1	4.43773e-21	100						no IPS match	no IPS match	no IPS match
hypothetical protein	113	11	1.00644e-74	69.38						no IPS match	no IPS match	no IPS match
Uncharacterised protein	83	13	1.99257e-27	70.24	2	F:GO:0003824; F:GO:0031177	F:catalytic activity; F:phosphopantetheine binding			mobidb-lite (MOBIDB_LITE)	no GO terms	no GO terms
MULTISPECIES: hypothetical protein	344	20	0	54.76						no IPS match	no IPS match	no IPS match
hypothetical protein Q057_04721	49	3	2.18243e-14	73.48						no IPS match	no IPS match	no IPS match
