# Supplementary material for: Evolutionary Rescue of an Environmental Pseudomonas otitidis in Response to Anthropogenic Perturbation
Source: Front Microbiol. 2021 Jan 18;11:563885. doi: 10.3389/fmicb.2020.563885 (PMC7856823; doi:10.3389/fmicb.2020.563885)
Supplement: Supplementary file 6 [file Table_4.XLSX]

## Sheet: Hoja1
Table S4. Functional annotation of the exclusive accessory genome of the Pseudomonas otitidis sample from 2015. Annotation by gene ontology was done with Blast2GO. 135 (62%) of 218 of sequences were functionally annotated.
Description	Length	#Hits	e-Value	sim mean	#GO	GO IDs	GO Names	Enzyme Codes	Enzyme Names	InterPro IDs	InterPro GO IDs	InterPro GO Names
phosphoenolpyruvate--protein phosphotransferase	561	20	0	85.8	4	F:GO:0008965; P:GO:0009401; F:GO:0016301; P:GO:0016310	F:phosphoenolpyruvate-protein phosphotransferase activity; P:phosphoenolpyruvate-dependent sugar phosphotransferase system; F:kinase activity; P:phosphorylation	EC:2.7.3.9	Phosphoenolpyruvate--protein phosphotransferase	Coil (COILS); IPR000032 (PRINTS); IPR000032 (PFAM); IPR036618 (G3DSA:1.10.274.GENE3D); IPR035895 (G3DSA:3.30.1340.GENE3D); IPR002178 (PFAM); IPR016152 (G3DSA:3.40.930.GENE3D); IPR008731 (PFAM); mobidb-lite (MOBIDB_LITE); PTHR22931:SF15 (PANTHER); PTHR22931 (PANTHER); IPR002178 (PROSITE_PATTERNS); IPR002178 (PROSITE_PROFILES); IPR000032 (PROSITE_PROFILES); cd00211 (CDD); IPR000032 (CDD); IPR035895…	P:GO:0009401	P:phosphoenolpyruvate-dependent sugar phosphotransferase system
protein TolR	212	20	1.28325e-97	93.67	6	C:GO:0005887; P:GO:0007049; P:GO:0015031; F:GO:0022857; P:GO:0051301; P:GO:0055085	C:integral component of plasma membrane; P:cell cycle; P:protein transport; F:transmembrane transporter activity; P:cell division; P:transmembrane transport			IPR003400 (PFAM); G3DSA:3.30.420.270 (GENE3D); IPR014168 (TIGRFAM); IPR003400 (PANTHER); PTHR30558:SF7 (PANTHER); IPR014168 (HAMAP)	P:GO:0015031; C:GO:0016021; F:GO:0022857; P:GO:0055085	P:protein transport; C:integral component of membrane; F:transmembrane transporter activity; P:transmembrane transport
putative lipoprotein	103	20	6.56753e-64	74.3						no IPS match	no IPS match	no IPS match
DNA primase	915	20	0	81.39	1	F:GO:0004386	F:helicase activity	EC:3.6.1.15	Nucleoside-triphosphate phosphatase	Coil (COILS); IPR015330 (PFAM); mobidb-lite (MOBIDB_LITE); mobidb-lite (MOBIDB_LITE); SSF56747 (SUPERFAMILY)	no GO terms	no GO terms
helix-turn-helix transcriptional regulator	224	20	3.7464e-150	71.02	4	P:GO:0006281; P:GO:0009432; F:GO:0016787; F:GO:0043565	P:DNA repair; P:SOS response; F:hydrolase activity; F:sequence-specific DNA binding			IPR015927 (PFAM); IPR001387 (PFAM); G3DSA:2.10.109.10 (GENE3D); mobidb-lite (MOBIDB_LITE); IPR001387 (PROSITE_PROFILES); IPR039418 (CDD); IPR001387 (CDD); IPR036286 (SUPERFAMILY); IPR010982 (SUPERFAMILY)	F:GO:0003677; F:GO:0043565	F:DNA binding; F:sequence-specific DNA binding
deoxynucleotide monophosphate kinase	188	20	5.21574e-129	74.6	2	F:GO:0016301; P:GO:0016310	F:kinase activity; P:phosphorylation			Coil (COILS); G3DSA:3.40.50.300 (GENE3D); IPR027417 (SUPERFAMILY)	no GO terms	no GO terms
AAA family ATPase	265	20	6.23201e-80	62.46	1	C:GO:0016021	C:integral component of membrane			Coil (COILS); Coil (COILS); G3DSA:3.40.50.300 (GENE3D); IPR027417 (SUPERFAMILY)	no GO terms	no GO terms
phosphohydrolase	232	20	4.79995e-63	55.01	1	F:GO:0016787	F:hydrolase activity			SSF109604 (SUPERFAMILY); SSF109604 (SUPERFAMILY)	no GO terms	no GO terms
AlpA family transcriptional regulator	87	20	5.80311e-54	73.19						IPR010260 (PFAM); G3DSA:1.10.238.160 (GENE3D); mobidb-lite (MOBIDB_LITE); mobidb-lite (MOBIDB_LITE); PTHR36154 (PANTHER)	no GO terms	no GO terms
FecR family protein	347	20	0	76.63	1	C:GO:0016021	C:integral component of membrane			G3DSA:3.55.50.30 (GENE3D); IPR006860 (PFAM); IPR032623 (PFAM); IPR012373 (PIRSF); G3DSA:2.60.120.1440 (GENE3D); mobidb-lite (MOBIDB_LITE); mobidb-lite (MOBIDB_LITE); mobidb-lite (MOBIDB_LITE); IPR012373 (PANTHER)	no GO terms	no GO terms
Calcineurin-like phosphoesterase	512	20	0	64.76	1	F:GO:0016787	F:hydrolase activity			Coil (COILS); mobidb-lite (MOBIDB_LITE); mobidb-lite (MOBIDB_LITE); mobidb-lite (MOBIDB_LITE); mobidb-lite (MOBIDB_LITE)	no GO terms	no GO terms
Adhesin/filamentous hemagglutinin, ShlA/HecA/FhaA family	895	20	0	69.02	5	F:GO:0003723; P:GO:0009405; P:GO:0016539; F:GO:0016788; F:GO:0043022	F:RNA binding; P:pathogenesis; P:intein-mediated protein splicing; F:hydrolase activity, acting on ester bonds; F:ribosome binding			Coil (COILS); IPR025157 (PFAM); IPR006915 (PFAM); IPR006914 (PFAM)	no GO terms	no GO terms
type IV secretion protein Rhs	209	1	1.81617e-11	65.43						mobidb-lite (MOBIDB_LITE); mobidb-lite (MOBIDB_LITE); mobidb-lite (MOBIDB_LITE); mobidb-lite (MOBIDB_LITE)	no GO terms	no GO terms
putative selenate ABC transporter substrate-binding protein	156	20	1.58857e-106	95.29	2	C:GO:0043190; P:GO:0055085	C:ATP-binding cassette (ABC) transporter complex; P:transmembrane transport			G3DSA:3.40.190.10 (GENE3D); PF12974 (PFAM); IPR005770 (TIGRFAM); PTHR30024:SF17 (PANTHER); PTHR30024 (PANTHER); PS51257 (PROSITE_PROFILES); SSF53850 (SUPERFAMILY)	C:GO:0043190; P:GO:0055085	C:ATP-binding cassette (ABC) transporter complex; P:transmembrane transport
putative selenate ABC transporter substrate-binding protein	119	20	3.23294e-79	96.76	2	C:GO:0043190; P:GO:0055085	C:ATP-binding cassette (ABC) transporter complex; P:transmembrane transport			G3DSA:3.40.190.10 (GENE3D); PF12974 (PFAM); G3DSA:3.40.190.10 (GENE3D); PTHR30024 (PANTHER); PTHR30024:SF17 (PANTHER); SSF53850 (SUPERFAMILY)	no GO terms	no GO terms
sugar-binding protein	331	20	5.50737e-158	78.71						IPR001826 (PRINTS); IPR022385 (TIGRFAM); G3DSA:2.180.10.10 (GENE3D); PTHR32305 (PANTHER); PTHR32305:SF6 (PANTHER)	no GO terms	no GO terms
IS66 family transposase	286	20	0	97.13						IPR039552 (PFAM); IPR004291 (PFAM); PTHR33678 (PANTHER)	no GO terms	no GO terms
dihydrofolate reductase	94	20	7.85797e-55	87.33	4	F:GO:0004146; F:GO:0008703; P:GO:0009231; P:GO:0055114	F:dihydrofolate reductase activity; F:5-amino-6-(5-phosphoribosylamino)uracil reductase activity; P:riboflavin biosynthetic process; P:oxidation-reduction process	EC:1.5.1.3; EC:1.1.1.193	Dihydrofolate reductase; 5-amino-6-(5-phosphoribosylamino)uracil reductase	IPR002734 (PFAM); IPR024072 (G3DSA:3.40.430.GENE3D); PTHR38011 (PANTHER); PTHR38011:SF3 (PANTHER); IPR024072 (SUPERFAMILY)	F:GO:0008703; P:GO:0009231; P:GO:0055114	F:5-amino-6-(5-phosphoribosylamino)uracil reductase activity; P:riboflavin biosynthetic process; P:oxidation-reduction process
dihydrofolate reductase	87	20	5.56444e-55	83.18	4	F:GO:0004146; F:GO:0008703; P:GO:0009231; P:GO:0055114	F:dihydrofolate reductase activity; F:5-amino-6-(5-phosphoribosylamino)uracil reductase activity; P:riboflavin biosynthetic process; P:oxidation-reduction process	EC:1.5.1.3; EC:1.1.1.193	Dihydrofolate reductase; 5-amino-6-(5-phosphoribosylamino)uracil reductase	IPR024072 (G3DSA:3.40.430.GENE3D); PTHR38011:SF3 (PANTHER); PTHR38011 (PANTHER); IPR024072 (SUPERFAMILY)	no GO terms	no GO terms
radical SAM protein	352	20	1.20211e-117	66.45	2	F:GO:0003824; F:GO:0051536	F:catalytic activity; F:iron-sulfur cluster binding			IPR007197 (PANTHER); cd01335 (CDD); SSF102114 (SUPERFAMILY)	no GO terms	no GO terms
SRPBCC family protein	151	20	2.10978e-103	85.48						SSF55961 (SUPERFAMILY)	no GO terms	no GO terms
PaaI family thioesterase	139	20	1.11297e-93	78.16						IPR006683 (PFAM); G3DSA:3.10.129.10 (GENE3D); IPR003736 (TIGRFAM); PTHR43240 (PANTHER); PTHR43240:SF1 (PANTHER); cd03443 (CDD); IPR029069 (SUPERFAMILY)	no GO terms	no GO terms
MFS transporter	477	20	0	75.37	3	F:GO:0005215; C:GO:0016021; P:GO:0055085	F:transporter activity; C:integral component of membrane; P:transmembrane transport			G3DSA:1.20.1720.10 (GENE3D); IPR011701 (PFAM); G3DSA:1.20.1250.20 (GENE3D); PTHR42718 (PANTHER); IPR005829 (PROSITE_PATTERNS); IPR020846 (PROSITE_PROFILES); IPR020846 (CDD); IPR036259 (SUPERFAMILY)	F:GO:0005215; C:GO:0016021; P:GO:0055085	F:transporter activity; C:integral component of membrane; P:transmembrane transport
DNA cytosine methyltransferase	248	20	4.63824e-106	77.67	1	F:GO:0008168	F:methyltransferase activity			G3DSA:3.40.50.150 (GENE3D); IPR001525 (PFAM); PTHR10629 (PANTHER); PTHR10629:SF11 (PANTHER); IPR018117 (PROSITE_PATTERNS); IPR001525 (PROSITE_PROFILES); IPR029063 (SUPERFAMILY)	F:GO:0008168	F:methyltransferase activity
glycoside hydrolase	135	20	1.05292e-36	68.38						mobidb-lite (MOBIDB_LITE)	no GO terms	no GO terms
triphosphoribosyl-dephospho-CoA synthase	118	20	8.751e-70	91.8	4	F:GO:0005524; P:GO:0016310; F:GO:0016757; F:GO:0046917	F:ATP binding; P:phosphorylation; F:transferase activity, transferring glycosyl groups; F:triphosphoribosyl-dephospho-CoA synthase activity	EC:2.7.8.25	Transferring phosphorus-containing groups	IPR002736 (PFAM); IPR002736 (PANTHER)	F:GO:0005524; P:GO:0016310; F:GO:0046917	F:ATP binding; P:phosphorylation; F:triphosphoribosyl-dephospho-CoA synthase activity
fatty acid desaturase	52	20	1.78722e-18	74.4	1	C:GO:0016020	C:membrane			no IPS match	no IPS match	no IPS match
fatty acid desaturase	74	20	4.28601e-21	85.63	2	P:GO:0006629; C:GO:0016021	P:lipid metabolic process; C:integral component of membrane			no IPS match	no IPS match	no IPS match
site-specific DNA-methyltransferase	331	20	0	88.9	6	F:GO:0003677; F:GO:0008170; P:GO:0009307; F:GO:0015667; P:GO:0032775; P:GO:0090124	F:DNA binding; F:N-methyltransferase activity; P:DNA restriction-modification system; F:site-specific DNA-methyltransferase (cytosine-N4-specific) activity; P:DNA methylation on adenine; P:N-4 methylation of cytosine	EC:2.1.1.113	Site-specific DNA-methyltransferase (cytosine-N(4)-specific)	IPR001091 (PRINTS); IPR002941 (PFAM); PTHR13370 (PANTHER); PTHR13370:SF8 (PANTHER); IPR017985 (PROSITE_PATTERNS); IPR029063 (SUPERFAMILY)	F:GO:0003677; P:GO:0006306; F:GO:0008170; F:GO:0015667; P:GO:0090124	F:DNA binding; P:DNA methylation; F:N-methyltransferase activity; F:site-specific DNA-methyltransferase (cytosine-N4-specific) activity; P:N-4 methylation of cytosine
triphosphoribosyl-dephospho-CoA synthase	120	20	3.2265e-71	91.49	4	F:GO:0005524; P:GO:0016310; F:GO:0016757; F:GO:0046917	F:ATP binding; P:phosphorylation; F:transferase activity, transferring glycosyl groups; F:triphosphoribosyl-dephospho-CoA synthase activity	EC:2.7.8.25	Transferring phosphorus-containing groups	IPR002736 (PFAM); G3DSA:1.10.4200.10 (GENE3D); IPR002736 (PANTHER)	F:GO:0005524; P:GO:0016310; F:GO:0046917	F:ATP binding; P:phosphorylation; F:triphosphoribosyl-dephospho-CoA synthase activity
type II secretion system protein GspH	132	20	2.87398e-80	78.94	4	F:GO:0008565; C:GO:0015627; P:GO:0015628; C:GO:0016021	F:protein transporter activity; C:type II protein secretion system complex; P:protein secretion by the type II secretion system; C:integral component of membrane			G3DSA:3.55.40.10 (GENE3D); IPR002416 (TIGRFAM); SSF54523 (SUPERFAMILY)	F:GO:0008565; C:GO:0015627; P:GO:0015628	F:protein transporter activity; C:type II protein secretion system complex; P:protein secretion by the type II secretion system
retention module-containing protein	5221	20	0	78.91	2	F:GO:0005509; P:GO:0007160	F:calcium ion binding; P:cell-matrix adhesion			Coil (COILS); PR00313 (PRINTS); IPR019960 (TIGRFAM); IPR010221 (TIGRFAM); IPR040853 (PFAM); IPR002035 (PFAM); IPR001343 (PFAM); PF17963 (PFAM); IPR036465 (G3DSA:3.40.50.GENE3D); IPR036465 (G3DSA:3.40.50.GENE3D); mobidb-lite (MOBIDB_LITE); mobidb-lite (MOBIDB_LITE); mobidb-lite (MOBIDB_LITE); mobidb-lite (MOBIDB_LITE); mobidb-lite (MOBIDB_LITE); mobidb-lite (MOBIDB_LITE); mobidb-lite (MOBIDB_LITE)…	F:GO:0005509	F:calcium ion binding
DNA-binding protein	89	20	5.22952e-56	86.16	1	F:GO:0003677	F:DNA binding			G3DSA:1.10.260.40 (GENE3D); mobidb-lite (MOBIDB_LITE); mobidb-lite (MOBIDB_LITE)	no GO terms	no GO terms
dihydrofolate reductase	69	20	1.35587e-36	89.7	4	F:GO:0004146; F:GO:0008703; P:GO:0009231; P:GO:0055114	F:dihydrofolate reductase activity; F:5-amino-6-(5-phosphoribosylamino)uracil reductase activity; P:riboflavin biosynthetic process; P:oxidation-reduction process	EC:1.5.1.3; EC:1.1.1.193	Dihydrofolate reductase; 5-amino-6-(5-phosphoribosylamino)uracil reductase	IPR024072 (G3DSA:3.40.430.GENE3D); IPR002734 (PFAM); PTHR38011 (PANTHER); IPR024072 (SUPERFAMILY)	F:GO:0008703; P:GO:0009231; P:GO:0055114	F:5-amino-6-(5-phosphoribosylamino)uracil reductase activity; P:riboflavin biosynthetic process; P:oxidation-reduction process
dihydrofolate reductase	132	20	7.03873e-69	79.8	4	F:GO:0004146; F:GO:0008703; P:GO:0009231; P:GO:0055114	F:dihydrofolate reductase activity; F:5-amino-6-(5-phosphoribosylamino)uracil reductase activity; P:riboflavin biosynthetic process; P:oxidation-reduction process	EC:1.5.1.3; EC:1.1.1.193	Dihydrofolate reductase; 5-amino-6-(5-phosphoribosylamino)uracil reductase	IPR024072 (G3DSA:3.40.430.GENE3D); PTHR38011 (PANTHER); PTHR38011:SF3 (PANTHER); IPR024072 (SUPERFAMILY)	no GO terms	no GO terms
histone deacetylase family protein	163	20	1.14109e-109	95	1	F:GO:0016787	F:hydrolase activity			IPR000286 (PRINTS); IPR023801 (PFAM); IPR037138 (G3DSA:3.40.800.GENE3D); IPR000286 (PANTHER); PTHR10625:SF121 (PANTHER); IPR023696 (SUPERFAMILY)	no GO terms	no GO terms
dienelactone hydrolase	339	20	7.83147e-62	55.42	2	F:GO:0003847; P:GO:0016042	F:1-alkyl-2-acetylglycerophosphocholine esterase activity; P:lipid catabolic process			IPR005065 (PFAM); IPR016986 (PIRSF); IPR005065 (PANTHER); PTHR10272:SF15 (PANTHER); IPR029058 (SUPERFAMILY)	F:GO:0003847; P:GO:0016042	F:1-alkyl-2-acetylglycerophosphocholine esterase activity; P:lipid catabolic process
lyase	283	20	1.31597e-172	75.31	6	F:GO:0000287; F:GO:0005515; F:GO:0016787; F:GO:0016835; P:GO:0017001; P:GO:0046677	F:magnesium ion binding; F:protein binding; F:hydrolase activity; F:carbon-oxygen lyase activity; P:antibiotic catabolic process; P:response to antibiotic			IPR011217 (PIRSF); IPR015943 (G3DSA:2.130.10.GENE3D); PTHR40274 (PANTHER); SSF101898 (SUPERFAMILY)	F:GO:0000287; F:GO:0005515; F:GO:0016835; P:GO:0017001; P:GO:0046677	F:magnesium ion binding; F:protein binding; F:carbon-oxygen lyase activity; P:antibiotic catabolic process; P:response to antibiotic
amidohydrolase	42	20	8.86195e-12	55.82	2	F:GO:0016787; F:GO:0016831	F:hydrolase activity; F:carboxy-lyase activity			no IPS match	no IPS match	no IPS match
pili assembly chaperone	301	20	0	88.15	5	F:GO:0004888; F:GO:0005515; P:GO:0006935; P:GO:0007165; C:GO:0016020	F:transmembrane signaling receptor activity; F:protein binding; P:chemotaxis; P:signal transduction; C:membrane			IPR004090 (PRINTS); IPR000014 (TIGRFAM); IPR004089 (PFAM); G3DSA:3.30.450.20 (GENE3D); IPR013655 (PFAM); G3DSA:1.10.287.950 (GENE3D); PTHR24422:SF10 (PANTHER); PTHR24422 (PANTHER); PTHR24422 (PANTHER); IPR000700 (PROSITE_PROFILES); IPR004089 (PROSITE_PROFILES); IPR000014 (PROSITE_PROFILES); IPR000014 (CDD); IPR035965 (SUPERFAMILY); SSF58104 (SUPERFAMILY)	F:GO:0004888; F:GO:0005515; P:GO:0006935; P:GO:0007165; C:GO:0016020	F:transmembrane signaling receptor activity; F:protein binding; P:chemotaxis; P:signal transduction; C:membrane
AraC family transcriptional regulator	273	20	4.93605e-171	88.71	3	F:GO:0003700; P:GO:0006355; F:GO:0043565	F:DNA-binding transcription factor activity; P:regulation of transcription, DNA-templated; F:sequence-specific DNA binding			IPR032687 (PFAM); mobidb-lite (MOBIDB_LITE); PTHR11019:SF163 (PANTHER); PTHR11019 (PANTHER)	no GO terms	no GO terms
xanthine dehydrogenase family protein molybdopterin-binding subunit	561	20	0	93.5	3	F:GO:0004854; F:GO:0047121; P:GO:0055114	F:xanthine dehydrogenase activity; F:isoquinoline 1-oxidoreductase activity; P:oxidation-reduction process	EC:1.17.1; EC:1.3.99.16; EC:1.17.1.4	Acting on CH or CH(2) groups; Isoquinoline 1-oxidoreductase; Xanthine dehydrogenase	G3DSA:3.30.365.10 (GENE3D); IPR008274 (PFAM); PTHR11908 (PANTHER); PTHR11908:SF100 (PANTHER); IPR006311 (PROSITE_PROFILES); IPR037165 (SUPERFAMILY); IPR036856 (SUPERFAMILY)	F:GO:0016491; P:GO:0055114	F:oxidoreductase activity; P:oxidation-reduction process
xanthine dehydrogenase family protein molybdopterin-binding subunit	379	20	0	94.38	3	F:GO:0004854; F:GO:0047121; P:GO:0055114	F:xanthine dehydrogenase activity; F:isoquinoline 1-oxidoreductase activity; P:oxidation-reduction process	EC:1.17.1; EC:1.3.99.16; EC:1.17.1.4	Acting on CH or CH(2) groups; Isoquinoline 1-oxidoreductase; Xanthine dehydrogenase	G3DSA:3.30.365.10 (GENE3D); IPR008274 (PFAM); PTHR11908:SF100 (PANTHER); PTHR11908 (PANTHER); IPR037165 (SUPERFAMILY)	F:GO:0016491; P:GO:0055114	F:oxidoreductase activity; P:oxidation-reduction process
3-hydroxyacyl-CoA dehydrogenase PaaC	507	20	0	93.06	5	F:GO:0003857; P:GO:0006631; F:GO:0008691; P:GO:0010124; P:GO:0055114	F:3-hydroxyacyl-CoA dehydrogenase activity; P:fatty acid metabolic process; F:3-hydroxybutyryl-CoA dehydrogenase activity; P:phenylacetate catabolic process; P:oxidation-reduction process	EC:1.1.1.35; EC:1.1.1.157	3-hydroxyacyl-CoA dehydrogenase; 3-hydroxybutyryl-CoA dehydrogenase	Coil (COILS); IPR041040 (PFAM); G3DSA:1.10.1040.50 (GENE3D); IPR011967 (TIGRFAM); G3DSA:3.40.50.720 (GENE3D); IPR006108 (PFAM); IPR006176 (PFAM); G3DSA:3.30.750.190 (GENE3D); PTHR43145 (PANTHER); PTHR43145:SF2 (PANTHER); IPR006180 (PROSITE_PATTERNS); IPR036291 (SUPERFAMILY); IPR008927 (SUPERFAMILY); IPR008927 (SUPERFAMILY)	F:GO:0003857; P:GO:0006631; F:GO:0008691; P:GO:0010124; F:GO:0016491; P:GO:0055114	F:3-hydroxyacyl-CoA dehydrogenase activity; P:fatty acid metabolic process; F:3-hydroxybutyryl-CoA dehydrogenase activity; P:phenylacetate catabolic process; F:oxidoreductase activity; P:oxidation-reduction process
bifunctional tRNA (5-methylaminomethyl-2-thiouridine)(34)-methyltransferase MnmD/FAD-dependent 5-carboxymethylaminomethyl-2-thiouridine(34) oxidoreductase MnmC	653	20	0	87.43	7	P:GO:0002097; F:GO:0004808; C:GO:0005737; F:GO:0016645; P:GO:0030488; F:GO:0050660; P:GO:0055114	P:tRNA wobble base modification; F:tRNA (5-methylaminomethyl-2-thiouridylate)-methyltransferase activity; C:cytoplasm; F:oxidoreductase activity, acting on the CH-NH group of donors; P:tRNA methylation; F:flavin adenine dinucleotide binding; P:oxidation-reduction process	EC:2.1.1.61	tRNA (5-methylaminomethyl-2-thiouridylate)-methyltransferase	IPR008471 (PFAM); IPR017610 (TIGRFAM); IPR036188 (G3DSA:3.50.50.GENE3D); G3DSA:3.30.9.10 (GENE3D); G3DSA:3.40.50.150 (GENE3D); IPR006076 (PFAM); PTHR13847 (PANTHER); PTHR13847:SF193 (PANTHER); IPR023032 (HAMAP); IPR036188 (SUPERFAMILY); IPR029063 (SUPERFAMILY)	F:GO:0004808; P:GO:0008033; F:GO:0008168; F:GO:0016491; F:GO:0016645; P:GO:0055114	F:tRNA (5-methylaminomethyl-2-thiouridylate)-methyltransferase activity; P:tRNA processing; F:methyltransferase activity; F:oxidoreductase activity; F:oxidoreductase activity, acting on the CH-NH group of donors; P:oxidation-reduction process
1-phosphofructokinase	318	20	0	86.27	3	F:GO:0005524; F:GO:0008662; P:GO:0046835	F:ATP binding; F:1-phosphofructokinase activity; P:carbohydrate phosphorylation	EC:2.7.1.56	1-phosphofructokinase	IPR022463 (TIGRFAM); IPR017583 (PIRSF); IPR011611 (PFAM); IPR017583 (TIGRFAM); IPR029056 (G3DSA:3.40.1190.GENE3D); PTHR10584 (PANTHER); PTHR10584:SF170 (PANTHER); IPR002173 (PROSITE_PATTERNS); IPR002173 (PROSITE_PATTERNS); IPR017583 (CDD); IPR029056 (SUPERFAMILY)	P:GO:0005975; F:GO:0008662; F:GO:0016773	P:carbohydrate metabolic process; F:1-phosphofructokinase activity; F:phosphotransferase activity, alcohol group as acceptor
Rhs element Vgr protein	117	20	1.18619e-78	86.85						G3DSA:2.60.200.60 (GENE3D)	no GO terms	no GO terms
AMP-dependent synthetase	59	20	2.29864e-31	84.98	1	F:GO:0016874	F:ligase activity			no IPS match	no IPS match	no IPS match
ISL3 family transposase	100	20	1.59006e-61	96.8						IPR002560 (PFAM)	no GO terms	no GO terms
TonB-dependent receptor	276	20	0	87.15	5	F:GO:0005506; C:GO:0009279; P:GO:0015891; C:GO:0016021; F:GO:0038023	F:iron ion binding; C:cell outer membrane; P:siderophore transport; C:integral component of membrane; F:signaling receptor activity			IPR036942 (G3DSA:2.40.170.GENE3D); IPR000531 (PFAM); IPR037066 (G3DSA:2.170.130.GENE3D); IPR012910 (PFAM); IPR039423 (PANTHER); IPR039423 (PANTHER); IPR030149 (PTHR32552:PANTHER); SSF56935 (SUPERFAMILY)	C:GO:0009279; P:GO:0015891; C:GO:0016021	C:cell outer membrane; P:siderophore transport; C:integral component of membrane
ATP-dependent helicase HrpB	457	20	0	93.92	3	F:GO:0003676; F:GO:0005524; F:GO:0008026	F:nucleic acid binding; F:ATP binding; F:ATP-dependent helicase activity	EC:3.6.1.3; EC:3.6.1.15	Adenosinetriphosphatase; Nucleoside-triphosphate phosphatase	G3DSA:3.40.50.300 (GENE3D); IPR007502 (PFAM); G3DSA:3.40.50.300 (GENE3D); IPR001650 (PFAM); G3DSA:1.20.120.1080 (GENE3D); IPR010225 (TIGRFAM); IPR011545 (PFAM); mobidb-lite (MOBIDB_LITE); mobidb-lite (MOBIDB_LITE); IPR010225 (PANTHER); IPR014001 (PROSITE_PROFILES); IPR001650 (PROSITE_PROFILES); IPR001650 (CDD); cd00046 (CDD); IPR027417 (SUPERFAMILY)	F:GO:0003676; F:GO:0004386; F:GO:0005524; F:GO:0008026	F:nucleic acid binding; F:helicase activity; F:ATP binding; F:ATP-dependent helicase activity
IS256 family transposase	87	20	2.21976e-26	76.94	3	F:GO:0003677; F:GO:0004803; P:GO:0006313	F:DNA binding; F:transposase activity; P:transposition, DNA-mediated			IPR001207 (PFAM); PTHR33217:SF7 (PANTHER); PTHR33217:SF7 (PANTHER); IPR001207 (PANTHER); IPR001207 (PANTHER)	F:GO:0003677; F:GO:0004803; P:GO:0006313	F:DNA binding; F:transposase activity; P:transposition, DNA-mediated
deoxyribose-phosphate aldolase	175	20	8.06553e-117	79.86	4	F:GO:0004139; C:GO:0005737; P:GO:0009264; P:GO:0046386	F:deoxyribose-phosphate aldolase activity; C:cytoplasm; P:deoxyribonucleotide catabolic process; P:deoxyribose phosphate catabolic process	EC:4.1.2.4	Deoxyribose-phosphate aldolase	IPR011343 (PIRSF); IPR013785 (G3DSA:3.20.20.GENE3D); IPR011343 (TIGRFAM); IPR002915 (PFAM); PTHR10889:SF8 (PANTHER); IPR011343 (PANTHER); SSF51569 (SUPERFAMILY)	F:GO:0003824; F:GO:0004139; C:GO:0005737; P:GO:0009264; F:GO:0016829	F:catalytic activity; F:deoxyribose-phosphate aldolase activity; C:cytoplasm; P:deoxyribonucleotide catabolic process; F:lyase activity
AraC family transcriptional regulator	321	20	0	84.97	3	F:GO:0003700; P:GO:0006355; F:GO:0043565	F:DNA-binding transcription factor activity; P:regulation of transcription, DNA-templated; F:sequence-specific DNA binding			G3DSA:1.10.10.60 (GENE3D); IPR018060 (PFAM); IPR002818 (PFAM); IPR029062 (G3DSA:3.40.50.GENE3D); PTHR43130:SF2 (PANTHER); PTHR43130 (PANTHER); IPR018062 (PROSITE_PATTERNS); IPR018060 (PROSITE_PROFILES); cd03137 (CDD); IPR009057 (SUPERFAMILY); IPR029062 (SUPERFAMILY)	F:GO:0003677; F:GO:0003700; P:GO:0006355; F:GO:0043565	F:DNA binding; F:DNA-binding transcription factor activity; P:regulation of transcription, DNA-templated; F:sequence-specific DNA binding
transcriptional regulator	354	20	0	76.51	1	F:GO:0003677	F:DNA binding			IPR029062 (G3DSA:3.40.50.GENE3D); IPR002818 (PFAM); PTHR43130 (PANTHER); PTHR43130:SF2 (PANTHER); IPR029062 (SUPERFAMILY)	no GO terms	no GO terms
DEAD/DEAH box helicase	1757	20	0	96.48	3	F:GO:0003676; F:GO:0004386; F:GO:0005524	F:nucleic acid binding; F:helicase activity; F:ATP binding	EC:3.6.1.15	Nucleoside-triphosphate phosphatase	G3DSA:3.40.50.300 (GENE3D); IPR018973 (PFAM); G3DSA:3.40.50.300 (GENE3D); IPR011545 (PFAM); IPR001650 (PFAM); PTHR24031:SF122 (PANTHER); PTHR24031 (PANTHER); PTHR24031:SF122 (PANTHER); IPR001650 (PROSITE_PROFILES); IPR014001 (PROSITE_PROFILES); IPR001650 (CDD); cd00046 (CDD); IPR027417 (SUPERFAMILY); IPR027417 (SUPERFAMILY)	F:GO:0003676; F:GO:0005524	F:nucleic acid binding; F:ATP binding
helicase SNF2	927	20	0	95.98	2	F:GO:0004386; F:GO:0005524	F:helicase activity; F:ATP binding	EC:3.6.1.15	Nucleoside-triphosphate phosphatase	Coil (COILS); IPR038718 (G3DSA:3.40.50.GENE3D); IPR000330 (PFAM); IPR001650 (PFAM); G3DSA:3.40.50.300 (GENE3D); mobidb-lite (MOBIDB_LITE); mobidb-lite (MOBIDB_LITE); PTHR10799 (PANTHER); PTHR10799:SF949 (PANTHER); IPR001650 (PROSITE_PROFILES); IPR014001 (PROSITE_PROFILES); IPR001650 (CDD); cd00046 (CDD); IPR027417 (SUPERFAMILY)	F:GO:0005524	F:ATP binding
restriction endonuclease	1492	20	0	84.22	5	F:GO:0003677; F:GO:0004519; P:GO:0006306; F:GO:0008170; P:GO:0090305	F:DNA binding; F:endonuclease activity; P:DNA methylation; F:N-methyltransferase activity; P:nucleic acid phosphodiester bond hydrolysis			PR00507 (PRINTS); G3DSA:3.40.50.150 (GENE3D); IPR003356 (PFAM); PTHR33841:SF2 (PANTHER); PTHR33841 (PANTHER); IPR029063 (SUPERFAMILY)	F:GO:0003677; P:GO:0006306; F:GO:0008170	F:DNA binding; P:DNA methylation; F:N-methyltransferase activity
chromosome segregation protein SMC	630	20	0	95.25						Coil (COILS); Coil (COILS); Coil (COILS)	no GO terms	no GO terms
HNH endonuclease	255	20	6.70129e-164	88.21	2	F:GO:0004519; P:GO:0090305	F:endonuclease activity; P:nucleic acid phosphodiester bond hydrolysis			IPR003615 (PFAM)	no GO terms	no GO terms
LuxR family transcriptional regulator	268	20	5.28749e-177	72.59	2	F:GO:0003677; P:GO:0006355	F:DNA binding; P:regulation of transcription, DNA-templated			IPR000792 (PRINTS); IPR000792 (PFAM); IPR036388 (G3DSA:1.10.10.GENE3D); PTHR43412:SF5 (PANTHER); PTHR43412 (PANTHER); IPR000792 (PROSITE_PATTERNS); IPR000792 (PROSITE_PROFILES); IPR000792 (CDD); IPR016032 (SUPERFAMILY)	F:GO:0003677; P:GO:0006355	F:DNA binding; P:regulation of transcription, DNA-templated
citrate-proton symporter	434	20	0	93.08	5	F:GO:0003824; C:GO:0016021; F:GO:0022857; F:GO:0051536; P:GO:0055085	F:catalytic activity; C:integral component of membrane; F:transmembrane transporter activity; F:iron-sulfur cluster binding; P:transmembrane transport			G3DSA:1.20.1250.20 (GENE3D); IPR011701 (PFAM); PTHR43528:SF6 (PANTHER); PTHR43528 (PANTHER); IPR005829 (PROSITE_PATTERNS); IPR020846 (PROSITE_PROFILES); IPR020846 (CDD); IPR036259 (SUPERFAMILY)	F:GO:0003824; F:GO:0005215; C:GO:0016021; F:GO:0051536; P:GO:0055085	F:catalytic activity; F:transporter activity; C:integral component of membrane; F:iron-sulfur cluster binding; P:transmembrane transport
ABC transporter substrate-binding protein	258	20	3.14758e-178	88.72						G3DSA:3.40.190.10 (GENE3D); G3DSA:3.40.190.10 (GENE3D); PF13531 (PFAM); PTHR30632:SF11 (PANTHER); PTHR30632 (PANTHER); SSF53850 (SUPERFAMILY)	no GO terms	no GO terms
LysR family transcriptional regulator	302	20	0	90.45	3	F:GO:0003677; F:GO:0003700; P:GO:0006355	F:DNA binding; F:DNA-binding transcription factor activity; P:regulation of transcription, DNA-templated			IPR000847 (PRINTS); IPR036388 (G3DSA:1.10.10.GENE3D); G3DSA:3.40.190.290 (GENE3D); IPR005119 (PFAM); IPR000847 (PFAM); PTHR30419:SF23 (PANTHER); PTHR30419 (PANTHER); IPR000847 (PROSITE_PROFILES); cd08440 (CDD); SSF53850 (SUPERFAMILY); IPR036390 (SUPERFAMILY)	F:GO:0003700; P:GO:0006355	F:DNA-binding transcription factor activity; P:regulation of transcription, DNA-templated
MFS transporter	443	20	0	81.04	3	F:GO:0005215; C:GO:0016021; P:GO:0055085	F:transporter activity; C:integral component of membrane; P:transmembrane transport			IPR011701 (PFAM); PTHR24064 (PANTHER); PTHR24064:SF302 (PANTHER); IPR005829 (PROSITE_PATTERNS); IPR020846 (PROSITE_PROFILES); IPR020846 (CDD); IPR036259 (SUPERFAMILY)	F:GO:0005215; C:GO:0016021; P:GO:0055085	F:transporter activity; C:integral component of membrane; P:transmembrane transport
IS5/IS1182 family transposase	43	20	1.98708e-21	97.55						PTHR35604 (PANTHER)	no GO terms	no GO terms
probable non-ribosomal peptide synthetase	970	20	1.67815e-177	55.03						mobidb-lite (MOBIDB_LITE); mobidb-lite (MOBIDB_LITE)	no GO terms	no GO terms
restriction endonuclease	394	20	0	75.66	2	F:GO:0009007; P:GO:0032775	F:site-specific DNA-methyltransferase (adenine-specific) activity; P:DNA methylation on adenine	EC:2.1.1.72	Site-specific DNA-methyltransferase (adenine-specific)	IPR012327 (PFAM); IPR029063 (SUPERFAMILY)	F:GO:0009007; P:GO:0032775	F:site-specific DNA-methyltransferase (adenine-specific) activity; P:DNA methylation on adenine
restriction endonuclease	284	20	2.17909e-126	74.03	4	F:GO:0005488; F:GO:0009036; P:GO:0009307; P:GO:0090305	F:binding; F:type II site-specific deoxyribonuclease activity; P:DNA restriction-modification system; P:nucleic acid phosphodiester bond hydrolysis	EC:3.1.30; EC:3.1.21; EC:3.1.21.4	Acting on ester bonds; Acting on ester bonds; Type II site-specific deoxyribonuclease	IPR015278 (PFAM); IPR011335 (SUPERFAMILY)	F:GO:0009036; P:GO:0009307	F:type II site-specific deoxyribonuclease activity; P:DNA restriction-modification system
nickel-type superoxide dismutase maturation protease	96	20	2.33821e-51	61.97	3	P:GO:0006508; F:GO:0008236; C:GO:0016021	P:proteolysis; F:serine-type peptidase activity; C:integral component of membrane			G3DSA:2.10.109.10 (GENE3D); IPR015927 (PFAM); PTHR12383 (PANTHER); cd06530 (CDD); IPR036286 (SUPERFAMILY)	no GO terms	no GO terms
type II secretion system protein GspG	128	20	7.39274e-86	97.77	4	F:GO:0008565; C:GO:0015627; P:GO:0015628; C:GO:0016021	F:protein transporter activity; C:type II protein secretion system complex; P:protein secretion by the type II secretion system; C:integral component of membrane			IPR013545 (PFAM); G3DSA:3.30.700.10 (GENE3D); IPR010054 (TIGRFAM); PTHR30093 (PANTHER); PTHR30093:SF18 (PANTHER); SSF54523 (SUPERFAMILY)	F:GO:0008565; C:GO:0015627; P:GO:0015628	F:protein transporter activity; C:type II protein secretion system complex; P:protein secretion by the type II secretion system
transcription elongation factor GreB	308	20	6.63751e-100	55.87	2	F:GO:0003746; P:GO:0006414	F:translation elongation factor activity; P:translational elongation			no IPS match	no IPS match	no IPS match
metallophosphoesterase	415	20	7.27572e-144	55.53	1	F:GO:0016787	F:hydrolase activity			Coil (COILS); IPR004843 (PFAM); IPR029052 (G3DSA:3.60.21.GENE3D); PTHR42988 (PANTHER); SSF56300 (SUPERFAMILY)	F:GO:0016787	F:hydrolase activity
sel1 repeat family protein	128	20	6.17091e-49	79.76						no IPS match	no IPS match	no IPS match
RHS repeat protein	406	20	0	58.25	2	P:GO:0000272; F:GO:0016787	P:polysaccharide catabolic process; F:hydrolase activity			IPR006530 (TIGRFAM); IPR006212 (CDD)	no GO terms	no GO terms
ISPs1, transposase OrfA	86	20	9.17053e-53	98.4						IPR025161 (PFAM); PTHR30007 (PANTHER); PTHR30007:SF31 (PANTHER)	no GO terms	no GO terms
AAA family ATPase	835	20	0	70.32	2	F:GO:0005524; F:GO:0016887	F:ATP binding; F:ATPase activity	EC:3.6.1.3; EC:3.6.1.15	Adenosinetriphosphatase; Nucleoside-triphosphate phosphatase	Coil (COILS); Coil (COILS); G3DSA:3.40.50.300 (GENE3D); IPR011704 (PFAM); IPR027417 (SUPERFAMILY)	F:GO:0005524; F:GO:0016887	F:ATP binding; F:ATPase activity
site-specific integrase	571	20	0	78.53	3	F:GO:0003677; P:GO:0006310; P:GO:0015074	F:DNA binding; P:DNA recombination; P:DNA integration			IPR010998 (G3DSA:1.10.150.GENE3D); IPR013762 (G3DSA:1.10.443.GENE3D); PTHR30349 (PANTHER); cd01184 (CDD); IPR011010 (SUPERFAMILY)	F:GO:0003677; P:GO:0006310; P:GO:0015074	F:DNA binding; P:DNA recombination; P:DNA integration
ISPs1, transposase OrfA	83	20	4.6444e-49	95.18						IPR025161 (PFAM); PTHR30007:SF31 (PANTHER); PTHR30007 (PANTHER)	no GO terms	no GO terms
2,3-butanediol dehydrogenase	118	20	2.3711e-44	90.18	3	F:GO:0000721; F:GO:0008270; P:GO:0055114	F:(R,R)-butanediol dehydrogenase activity; F:zinc ion binding; P:oxidation-reduction process	EC:1.1.1.4	(R,R)-butanediol dehydrogenase	G3DSA:3.40.50.720 (GENE3D); IPR013149 (PFAM); PTHR43161:SF5 (PANTHER); PTHR43161 (PANTHER); IPR036291 (SUPERFAMILY)	P:GO:0055114	P:oxidation-reduction process
integrase	613	20	0	82.62	3	F:GO:0003677; P:GO:0006310; P:GO:0015074	F:DNA binding; P:DNA recombination; P:DNA integration			IPR013762 (G3DSA:1.10.443.GENE3D); cd01184 (CDD); IPR011010 (SUPERFAMILY)	F:GO:0003677; P:GO:0006310; P:GO:0015074	F:DNA binding; P:DNA recombination; P:DNA integration
serine recombinase	214	20	6.13353e-147	83.75	3	F:GO:0000150; F:GO:0003677; P:GO:0006310	F:recombinase activity; F:DNA binding; P:DNA recombination			G3DSA:1.10.10.60 (GENE3D); G3DSA:3.40.50.1390 (GENE3D); IPR025246 (PFAM); IPR006119 (PFAM); PTHR30461 (PANTHER); PTHR30461:SF4 (PANTHER); IPR006118 (PROSITE_PATTERNS); IPR006118 (PROSITE_PATTERNS); IPR006119 (PROSITE_PROFILES); cd03767 (CDD); IPR036162 (SUPERFAMILY)	F:GO:0000150; F:GO:0003677; P:GO:0006310	F:recombinase activity; F:DNA binding; P:DNA recombination
bifunctional protein-serine/threonine kinase/phosphatase	559	20	0	85.45	4	F:GO:0004672; F:GO:0005524; P:GO:0006468; C:GO:0016021	F:protein kinase activity; F:ATP binding; P:protein phosphorylation; C:integral component of membrane			IPR000719 (PFAM); IPR036457 (G3DSA:3.60.40.GENE3D); PF13672 (PFAM); G3DSA:3.30.200.20 (GENE3D); G3DSA:1.10.510.10 (GENE3D); PTHR43289:SF6 (PANTHER); PTHR43289 (PANTHER); IPR001932 (PROSITE_PROFILES); IPR000719 (PROSITE_PROFILES); cd14014 (CDD); IPR011009 (SUPERFAMILY); IPR036457 (SUPERFAMILY)	F:GO:0003824; F:GO:0004672; F:GO:0005524; P:GO:0006468	F:catalytic activity; F:protein kinase activity; F:ATP binding; P:protein phosphorylation
Pathogenicity locus	47	20	9.04598e-18	92.95						no IPS match	no IPS match	no IPS match
ABC transporter ATP-binding protein	510	20	0	91.97	3	F:GO:0005524; P:GO:0008643; F:GO:0016887	F:ATP binding; P:carbohydrate transport; F:ATPase activity	EC:3.6.1.3; EC:3.6.1.15	Adenosinetriphosphatase; Nucleoside-triphosphate phosphatase	G3DSA:3.40.50.300 (GENE3D); G3DSA:3.40.50.300 (GENE3D); IPR003439 (PFAM); IPR003439 (PFAM); PTHR43790 (PANTHER); PTHR43790:SF4 (PANTHER); IPR017871 (PROSITE_PATTERNS); IPR003439 (PROSITE_PROFILES); IPR003439 (PROSITE_PROFILES); cd03215 (CDD); cd03216 (CDD); IPR027417 (SUPERFAMILY); IPR027417 (SUPERFAMILY)	F:GO:0005524; F:GO:0016887	F:ATP binding; F:ATPase activity
LysR family transcriptional regulator	215	20	6.14746e-140	69.18	3	F:GO:0003677; F:GO:0003700; P:GO:0006355	F:DNA binding; F:DNA-binding transcription factor activity; P:regulation of transcription, DNA-templated			IPR005119 (PFAM); G3DSA:3.40.190.10 (GENE3D); G3DSA:3.40.190.10 (GENE3D); PTHR30118:SF15 (PANTHER); PTHR30118 (PANTHER); IPR037402 (CDD); SSF53850 (SUPERFAMILY)	P:GO:0006355	P:regulation of transcription, DNA-templated
LysR family transcriptional regulator	88	20	2.95046e-40	78.72	3	F:GO:0003677; F:GO:0003700; P:GO:0006355	F:DNA binding; F:DNA-binding transcription factor activity; P:regulation of transcription, DNA-templated			IPR000847 (PRINTS); IPR036388 (G3DSA:1.10.10.GENE3D); IPR000847 (PFAM); mobidb-lite (MOBIDB_LITE); PTHR30118 (PANTHER); IPR000847 (PROSITE_PROFILES); IPR036390 (SUPERFAMILY)	F:GO:0003700; P:GO:0006355	F:DNA-binding transcription factor activity; P:regulation of transcription, DNA-templated
amidohydrolase	449	20	0	80.38	1	F:GO:0016810	F:hydrolase activity, acting on carbon-nitrogen (but not peptide) bonds			IPR006680 (PFAM); G3DSA:3.20.20.140 (GENE3D); IPR011059 (G3DSA:2.30.40.GENE3D); PTHR43794 (PANTHER); cd01298 (CDD); IPR032466 (SUPERFAMILY); IPR011059 (SUPERFAMILY)	F:GO:0016787; F:GO:0016810	F:hydrolase activity; F:hydrolase activity, acting on carbon-nitrogen (but not peptide) bonds
NCS2 family permease	466	20	0	83.55	3	C:GO:0016021; F:GO:0022857; P:GO:0055085	C:integral component of membrane; F:transmembrane transporter activity; P:transmembrane transport			IPR006043 (PFAM); PTHR43337 (PANTHER)	C:GO:0016020; F:GO:0022857; P:GO:0055085	C:membrane; F:transmembrane transporter activity; P:transmembrane transport
glutathione S-transferase	212	20	7.34742e-151	85.14	2	F:GO:0005515; F:GO:0016740	F:protein binding; F:transferase activity			G3DSA:1.20.1050.10 (GENE3D); G3DSA:3.40.30.10 (GENE3D); IPR004045 (PFAM); IPR004046 (PFAM); IPR040079 (PANTHER); PTHR43917:SF3 (PANTHER); IPR004045 (PROSITE_PROFILES); IPR010987 (PROSITE_PROFILES); cd03056 (CDD); IPR036249 (SUPERFAMILY); IPR036282 (SUPERFAMILY)	F:GO:0005515	F:protein binding
Ferredoxin-NADP reductase	569	20	0	63.47	4	F:GO:0009055; P:GO:0022900; F:GO:0046872; F:GO:0051537	F:electron transfer activity; P:electron transport chain; F:metal ion binding; F:2 iron, 2 sulfur cluster binding			IPR000951 (PRINTS); G3DSA:2.40.30.10 (GENE3D); IPR001041 (PFAM); IPR012675 (G3DSA:3.10.20.GENE3D); IPR017941 (PFAM); IPR039261 (G3DSA:3.40.50.GENE3D); IPR036922 (G3DSA:2.102.10.GENE3D); PTHR19370:SF113 (PANTHER); PTHR19370 (PANTHER); IPR006058 (PROSITE_PATTERNS); IPR017941 (PROSITE_PROFILES); IPR017927 (PROSITE_PROFILES); IPR001041 (PROSITE_PROFILES); cd03469 (CDD); IPR001041 (CDD); cd06185 (CDD)…	F:GO:0009055; F:GO:0016491; F:GO:0051536; F:GO:0051537; P:GO:0055114	F:electron transfer activity; F:oxidoreductase activity; F:iron-sulfur cluster binding; F:2 iron, 2 sulfur cluster binding; P:oxidation-reduction process
aromatic ring-hydroxylating dioxygenase subunit alpha	284	20	0	75.21	2	F:GO:0051213; P:GO:0055114	F:dioxygenase activity; P:oxidation-reduction process			G3DSA:3.30.530.90 (GENE3D); PTHR21266 (PANTHER); SSF55961 (SUPERFAMILY)	no GO terms	no GO terms
glycosyltransferase family 2 protein	392	20	0	50.26						IPR027417 (SUPERFAMILY)	no GO terms	no GO terms
HAD family hydrolase	239	20	2.81021e-119	78.55	1	F:GO:0016787	F:hydrolase activity			PF12710 (PFAM); IPR023198 (G3DSA:1.10.150.GENE3D); IPR023214 (G3DSA:3.40.50.GENE3D); cd01427 (CDD); IPR036412 (SUPERFAMILY)	no GO terms	no GO terms
3-deoxy-manno-octulosonate cytidylyltransferase	248	20	8.29276e-149	86.19	2	F:GO:0005515; F:GO:0008690	F:protein binding; F:3-deoxy-manno-octulosonate cytidylyltransferase activity	EC:2.7.7.38	3-deoxy-manno-octulosonate cytidylyltransferase	IPR003329 (PFAM); IPR029044 (G3DSA:3.90.550.GENE3D); PTHR42866:SF2 (PANTHER); PTHR42866 (PANTHER); IPR000048 (PROSITE_PROFILES); IPR004528 (CDD); IPR029044 (SUPERFAMILY)	F:GO:0005515; F:GO:0008690	F:protein binding; F:3-deoxy-manno-octulosonate cytidylyltransferase activity
aldolase	502	20	0	83.49	1	F:GO:0008701	F:4-hydroxy-2-oxovalerate aldolase activity	EC:4.1.3.39	4-hydroxy-2-oxovalerate aldolase	IPR000891 (PFAM); IPR013785 (G3DSA:3.20.20.GENE3D); PTHR10277:SF3 (PANTHER); PTHR10277 (PANTHER); IPR000891 (PROSITE_PROFILES); cd07944 (CDD); SSF51569 (SUPERFAMILY)	F:GO:0003824	F:catalytic activity
response regulator	528	20	0	48.29	2	P:GO:0000160; F:GO:0016740	P:phosphorelay signal transduction system; F:transferase activity			no IPS match	no IPS match	no IPS match
Rhamnan synthesis protein F	422	20	0	66.83						Coil (COILS); IPR007739 (PFAM)	no GO terms	no GO terms
lipoprotein	151	20	7.99189e-71	56.78	2	F:GO:0003674; P:GO:0008150	F:molecular_function; P:biological_process			no IPS match	no IPS match	no IPS match
ABC transporter ATP-binding protein	231	20	3.40472e-154	84.08	3	F:GO:0005524; F:GO:0015438; P:GO:0015777	F:ATP binding; F:teichoic-acid-transporting ATPase activity; P:teichoic acid transport	EC:3.6.1.3; EC:3.6.3.40; EC:3.6.1.15	Adenosinetriphosphatase; Teichoic-acid-transporting ATPase; Nucleoside-triphosphate phosphatase	G3DSA:3.40.50.300 (GENE3D); IPR003439 (PFAM); PTHR24220 (PANTHER); PTHR24220:SF642 (PANTHER); IPR017871 (PROSITE_PATTERNS); IPR003439 (PROSITE_PROFILES); cd03220 (CDD); IPR027417 (SUPERFAMILY)	F:GO:0005524; F:GO:0016887	F:ATP binding; F:ATPase activity
lipopolysaccharide transport system permease protein	430	20	0	68.89	3	F:GO:0005515; C:GO:0043190; P:GO:0055085	F:protein binding; C:ATP-binding cassette (ABC) transporter complex; P:transmembrane transport			IPR000412 (PRINTS); IPR013525 (PFAM); IPR011990 (G3DSA:1.25.40.GENE3D); PTHR30413 (PANTHER); IPR013026 (PROSITE_PROFILES); IPR000412 (PROSITE_PROFILES); IPR011990 (SUPERFAMILY)	F:GO:0005515; C:GO:0016020; C:GO:0016021; C:GO:0043190; P:GO:0055085	F:protein binding; C:membrane; C:integral component of membrane; C:ATP-binding cassette (ABC) transporter complex; P:transmembrane transport
DNA repair protein	114	20	2.15575e-66	80.67						no IPS match	no IPS match	no IPS match
DNA repair protein	87	20	2.90564e-54	96.72	4	F:GO:0003677; F:GO:0003916; C:GO:0005694; P:GO:0006265	F:DNA binding; F:DNA topoisomerase activity; C:chromosome; P:DNA topological change			SSF56024 (SUPERFAMILY)	no GO terms	no GO terms
alpha/beta hydrolase	440	20	0	76.43	1	F:GO:0016787	F:hydrolase activity			IPR029058 (G3DSA:3.40.50.GENE3D); IPR029058 (SUPERFAMILY)	no GO terms	no GO terms
hypothetical protein	161	14	1.16708e-45	55.97	2	C:GO:0016020; C:GO:0016021	C:membrane; C:integral component of membrane			no IPS match	no IPS match	no IPS match
putative lipoprotein	243	20	2.5871e-49	57.83						PS51257 (PROSITE_PROFILES)	no GO terms	no GO terms
alpha/beta fold hydrolase	76	20	1.51184e-44	93.49	3	F:GO:0016301; P:GO:0016310; F:GO:0016787	F:kinase activity; P:phosphorylation; F:hydrolase activity			PTHR10794 (PANTHER); IPR029058 (SUPERFAMILY)	no GO terms	no GO terms
filamentous hemagglutinin	369	20	4.51766e-125	69.26	2	C:GO:0016020; C:GO:0016021	C:membrane; C:integral component of membrane			IPR006915 (PFAM)	no GO terms	no GO terms
GNAT family N-acetyltransferase	83	20	4.43502e-48	75.05	1	F:GO:0016740	F:transferase activity			G3DSA:3.40.630.30 (GENE3D); IPR016181 (SUPERFAMILY)	no GO terms	no GO terms
GNAT family N-acetyltransferase	92	20	2.53546e-58	80.6	1	F:GO:0016740	F:transferase activity			IPR000182 (PFAM); G3DSA:3.40.630.30 (GENE3D); PTHR43420 (PANTHER); IPR000182 (PROSITE_PROFILES); cd04301 (CDD); IPR016181 (SUPERFAMILY)	no GO terms	no GO terms
ISL3 family transposase	100	20	1.6648e-60	95.1						IPR002560 (PFAM); PTHR33498 (PANTHER)	no GO terms	no GO terms
XRE family transcriptional regulator	60	20	3.77968e-29	94	1	F:GO:0043565	F:sequence-specific DNA binding			no IPS match	no IPS match	no IPS match
replication initiation protein	462	20	0	90.29	1	P:GO:0006260	P:DNA replication			IPR006516 (TIGRFAM); IPR022686 (PFAM); IPR022688 (PFAM)	P:GO:0006260	P:DNA replication
membrane protein	431	20	0	65.06	1	C:GO:0016021	C:integral component of membrane			IPR008900 (PFAM); G3DSA:3.40.50.300 (GENE3D); mobidb-lite (MOBIDB_LITE); mobidb-lite (MOBIDB_LITE); mobidb-lite (MOBIDB_LITE)	no GO terms	no GO terms
IS3 family transposase	91	20	2.33027e-40	94.13	4	F:GO:0003677; F:GO:0004803; P:GO:0006313; P:GO:0015074	F:DNA binding; F:transposase activity; P:transposition, DNA-mediated; P:DNA integration			no IPS match	no IPS match	no IPS match
ISPs1, transposase OrfA	99	20	7.14767e-49	98.34						IPR025161 (PFAM); PTHR30007 (PANTHER); PTHR30007:SF31 (PANTHER)	no GO terms	no GO terms
IS1182 family transposase	99	20	1.07317e-37	90.3	3	F:GO:0003677; F:GO:0004803; P:GO:0006313	F:DNA binding; F:transposase activity; P:transposition, DNA-mediated			PTHR33408:SF2 (PANTHER); PTHR33408 (PANTHER)	no GO terms	no GO terms
precorrin-3B synthase	436	20	0	80.01	5	F:GO:0016491; F:GO:0020037; F:GO:0046872; F:GO:0051539; P:GO:0055114	F:oxidoreductase activity; F:heme binding; F:metal ion binding; F:4 iron, 4 sulfur cluster binding; P:oxidation-reduction process			IPR012798 (TIGRFAM); IPR005117 (PFAM); IPR006067 (PFAM); G3DSA:3.30.413.10 (GENE3D); G3DSA:3.90.480.10 (GENE3D); IPR006067 (PFAM); G3DSA:3.30.413.10 (GENE3D); PTHR11493:SF47 (PANTHER); PTHR11493 (PANTHER); SSF56014 (SUPERFAMILY); IPR036136 (SUPERFAMILY); SSF56014 (SUPERFAMILY); IPR036136 (SUPERFAMILY)	F:GO:0016491; F:GO:0020037; F:GO:0051536; P:GO:0055114	F:oxidoreductase activity; F:heme binding; F:iron-sulfur cluster binding; P:oxidation-reduction process
sensor histidine kinase KdpD	881	20	0	92.49	6	F:GO:0000155; P:GO:0000160; F:GO:0005524; C:GO:0016021; P:GO:0018106; P:GO:0023014	F:phosphorelay sensor kinase activity; P:phosphorelay signal transduction system; F:ATP binding; C:integral component of membrane; P:peptidyl-histidine phosphorylation; P:signal transduction by protein phosphorylation	EC:2.7.13.3	Histidine kinase	Coil (COILS); Coil (COILS); IPR004358 (PRINTS); IPR003594 (PFAM); IPR006016 (PFAM); IPR014729 (G3DSA:3.40.50.GENE3D); IPR003852 (PFAM); IPR003661 (PFAM); IPR029016 (G3DSA:3.30.450.GENE3D); G3DSA:1.10.287.130 (GENE3D); IPR025201 (PFAM); IPR036890 (G3DSA:3.30.565.GENE3D); G3DSA:3.40.50.300 (GENE3D); IPR038318 (G3DSA:1.20.120.GENE3D); PTHR45569 (PANTHER); IPR005467 (PROSITE_PROFILES); IPR003661 (CDD…	F:GO:0000155; P:GO:0000160; F:GO:0004673; P:GO:0007165; C:GO:0016020; P:GO:0016310; F:GO:0016772	F:phosphorelay sensor kinase activity; P:phosphorelay signal transduction system; F:protein histidine kinase activity; P:signal transduction; C:membrane; P:phosphorylation; F:transferase activity, transferring phosphorus-containing groups
energy transducer TonB	273	20	0	77.64	7	C:GO:0005886; P:GO:0015031; F:GO:0015343; C:GO:0016021; C:GO:0030288; F:GO:0031992; P:GO:0044718	C:plasma membrane; P:protein transport; F:siderophore transmembrane transporter activity; C:integral component of membrane; C:outer membrane-bounded periplasmic space; F:energy transducer activity; P:siderophore transmembrane transport			Coil (COILS); IPR003538 (PRINTS); IPR037682 (PFAM); IPR006260 (TIGRFAM); G3DSA:3.30.1150.10 (GENE3D); mobidb-lite (MOBIDB_LITE); mobidb-lite (MOBIDB_LITE); mobidb-lite (MOBIDB_LITE); PTHR33446 (PANTHER); PTHR33446:SF6 (PANTHER); SSF74653 (SUPERFAMILY)	F:GO:0015343; P:GO:0015891; C:GO:0030288; F:GO:0031992; P:GO:0055085	F:siderophore transmembrane transporter activity; P:siderophore transport; C:outer membrane-bounded periplasmic space; F:energy transducer activity; P:transmembrane transport
exodeoxyribonuclease V subunit beta	1179	20	0	88.1	8	F:GO:0000287; P:GO:0000724; F:GO:0003677; F:GO:0004003; F:GO:0005524; F:GO:0008854; P:GO:0032508; P:GO:0090305	F:magnesium ion binding; P:double-strand break repair via homologous recombination; F:DNA binding; F:ATP-dependent DNA helicase activity; F:ATP binding; F:exodeoxyribonuclease V activity; P:DNA duplex unwinding; P:nucleic acid phosphodiester bond hydrolysis	EC:3.6.1.3; EC:3.1.11; EC:3.1.15; EC:3.6.1.15; EC:3.1.11.5	Adenosinetriphosphatase; Acting on ester bonds; Acting on ester bonds; Nucleoside-triphosphate phosphatase; Exodeoxyribonuclease V	IPR034739 (PFAM); IPR038726 (PFAM); G3DSA:1.10.486.10 (GENE3D); G3DSA:3.40.50.300 (GENE3D); G3DSA:1.10.3170.10 (GENE3D); G3DSA:3.40.50.300 (GENE3D); IPR014017 (PFAM); IPR011604 (G3DSA:3.90.320.GENE3D); IPR004586 (TIGRFAM); IPR004586 (PTHR11070:PANTHER); IPR000212 (PANTHER); IPR014017 (PROSITE_PROFILES); IPR004586 (HAMAP); IPR014016 (PROSITE_PROFILES); IPR011335 (SUPERFAMILY); IPR027417 (SUPERFAMI…	F:GO:0003677; F:GO:0004003; F:GO:0005524; P:GO:0006281; F:GO:0008854; F:GO:0016787	F:DNA binding; F:ATP-dependent DNA helicase activity; F:ATP binding; P:DNA repair; F:exodeoxyribonuclease V activity; F:hydrolase activity
malonate decarboxylase holo-ACP synthase	204	20	1.81083e-134	81.23	1	F:GO:0016779	F:nucleotidyltransferase activity			IPR017557 (PFAM); IPR017557 (TIGRFAM); IPR017557 (HAMAP)	F:GO:0016779	F:nucleotidyltransferase activity
general secretion pathway protein GspC	141	20	9.05923e-91	68.87	1	C:GO:0016021	C:integral component of membrane			IPR024961 (PFAM)	no GO terms	no GO terms
Ig-like domain repeat protein	226	20	5.21302e-142	84.94						no IPS match	no IPS match	no IPS match
DUF4347 domain-containing protein	398	20	0	88.88						mobidb-lite (MOBIDB_LITE); mobidb-lite (MOBIDB_LITE); mobidb-lite (MOBIDB_LITE); PTHR34720:SF7 (PANTHER); PTHR34720 (PANTHER)	no GO terms	no GO terms
DUF2303 family protein	273	20	0	82.03						IPR019276 (PFAM)	no GO terms	no GO terms
DUF3396 domain-containing protein	158	20	3.12344e-104	89.93						IPR021815 (PFAM)	no GO terms	no GO terms
DUF2931 family protein	171	20	6.84652e-107	86.12						IPR021326 (PFAM)	no GO terms	no GO terms
DUF2846 domain-containing protein	146	20	6.14296e-104	87.79						IPR022548 (PFAM); IPR016596 (PIRSF); PS51257 (PROSITE_PROFILES)	no GO terms	no GO terms
PAS domain S-box protein	149	20	3.18315e-97	85.09	4	F:GO:0004888; P:GO:0006935; P:GO:0007165; C:GO:0016020	F:transmembrane signaling receptor activity; P:chemotaxis; P:signal transduction; C:membrane			Coil (COILS); G3DSA:3.30.450.20 (GENE3D); IPR000014 (TIGRFAM); IPR013656 (PFAM); PTHR24422:SF10 (PANTHER); PTHR24422 (PANTHER); PTHR24422 (PANTHER); PTHR24422:SF10 (PANTHER); IPR000014 (PROSITE_PROFILES); IPR000700 (PROSITE_PROFILES); IPR000014 (CDD); IPR035965 (SUPERFAMILY)	no GO terms	no GO terms
DUF3486 family protein	107	20	1.30733e-56	61.54						IPR021874 (PFAM)	no GO terms	no GO terms
FUSC family protein	378	20	0	86.29	4	C:GO:0005886; C:GO:0016021; F:GO:0022857; P:GO:0055085	C:plasma membrane; C:integral component of membrane; F:transmembrane transporter activity; P:transmembrane transport			IPR006726 (PFAM); mobidb-lite (MOBIDB_LITE); mobidb-lite (MOBIDB_LITE); PTHR30509 (PANTHER); PTHR30509:SF12 (PANTHER)	C:GO:0005886; F:GO:0022857; P:GO:0055085	C:plasma membrane; F:transmembrane transporter activity; P:transmembrane transport
FUSC family protein	295	20	0	88.52	4	C:GO:0005886; C:GO:0016021; F:GO:0022857; P:GO:0055085	C:plasma membrane; C:integral component of membrane; F:transmembrane transporter activity; P:transmembrane transport			IPR006726 (PFAM); PTHR30509:SF12 (PANTHER); PTHR30509 (PANTHER)	C:GO:0005886; F:GO:0022857; P:GO:0055085	C:plasma membrane; F:transmembrane transporter activity; P:transmembrane transport
DUF2357 domain-containing protein	636	20	0	64.19						no IPS match	no IPS match	no IPS match
DUF2971 domain-containing protein	267	20	7.49534e-180	60.33						IPR021352 (PFAM)	no GO terms	no GO terms
KilA-N domain-containing protein	253	20	9.38173e-160	77.52	1	F:GO:0003677	F:DNA binding			IPR018004 (PFAM); IPR017880 (PROSITE_PROFILES)	no GO terms	no GO terms
toprim domain-containing protein	54	12	8.83613e-23	85.86	4	F:GO:0003678; F:GO:0005524; P:GO:0006260; P:GO:0032508	F:DNA helicase activity; F:ATP binding; P:DNA replication; P:DNA duplex unwinding	EC:3.6.1.15	Nucleoside-triphosphate phosphatase	G3DSA:2.20.25.10 (GENE3D); SSF57783 (SUPERFAMILY)	no GO terms	no GO terms
homeo-like domain protein	198	20	3.70592e-134	84.64	1	F:GO:0003677	F:DNA binding			PF13384 (PFAM); mobidb-lite (MOBIDB_LITE)	no GO terms	no GO terms
filamentous hemagglutinin N-terminal domain-containing protein	130	20	8.4776e-52	90.3	1	P:GO:0016539	P:intein-mediated protein splicing			mobidb-lite (MOBIDB_LITE); mobidb-lite (MOBIDB_LITE)	no GO terms	no GO terms
filamentous hemagglutinin N-terminal domain-containing protein	78	20	3.7557e-27	90.44	1	C:GO:0016021	C:integral component of membrane			no IPS match	no IPS match	no IPS match
DUF2931 family protein	208	20	1.61435e-134	86.71						IPR021326 (PFAM)	no GO terms	no GO terms
DUF2931 family protein	208	20	3.61753e-123	87.03						IPR021326 (PFAM)	no GO terms	no GO terms
LVIVD repeat-containing protein	14293	20	0	73.15	1	F:GO:0005509	F:calcium ion binding			Coil (COILS); IPR013783 (G3DSA:2.60.40.GENE3D); IPR002909 (PFAM); IPR013211 (PFAM); PF17957 (PFAM); IPR013783 (G3DSA:2.60.40.GENE3D); IPR013783 (G3DSA:2.60.40.GENE3D); IPR028974 (G3DSA:4.10.1080.GENE3D); IPR013783 (G3DSA:2.60.40.GENE3D); mobidb-lite (MOBIDB_LITE); mobidb-lite (MOBIDB_LITE); mobidb-lite (MOBIDB_LITE); mobidb-lite (MOBIDB_LITE); mobidb-lite (MOBIDB_LITE); mobidb-lite (MOBIDB_LITE);…	F:GO:0005509	F:calcium ion binding
phage tail protein	201	20	1.2336e-99	63.14						IPR037053 (G3DSA:3.90.1340.GENE3D); IPR011083 (PFAM); SSF88874 (SUPERFAMILY)	no GO terms	no GO terms
Prophage minor tail protein Z (GPZ)	189	20	1.73965e-88	67.01						IPR010633 (PFAM)	no GO terms	no GO terms
major capsid protein	341	20	0	75.82						IPR005564 (PFAM); G3DSA:3.30.1930.10 (GENE3D); G3DSA:3.15.30.10 (GENE3D)	no GO terms	no GO terms
head decoration protein	116	20	1.54837e-54	69.46	2	C:GO:0016020; C:GO:0016021	C:membrane; C:integral component of membrane			IPR004195 (PFAM); G3DSA:2.40.300.10 (GENE3D); IPR004195 (PRODOM); IPR036630 (SUPERFAMILY)	no GO terms	no GO terms
S49 family peptidase	434	20	0	71.93	2	P:GO:0006508; F:GO:0008233	P:proteolysis; F:peptidase activity			G3DSA:3.90.226.10 (GENE3D); IPR002142 (PFAM); G3DSA:3.40.1750.20 (GENE3D); PTHR33209 (PANTHER); IPR033855 (CDD); IPR029045 (SUPERFAMILY)	P:GO:0006508; F:GO:0008233	P:proteolysis; F:peptidase activity
phage tail protein	69	20	1.99784e-29	71.75	1	P:GO:0019058	P:viral life cycle			IPR004174 (PFAM); IPR036626 (G3DSA:3.30.1580.GENE3D); IPR004174 (PRODOM); IPR036626 (SUPERFAMILY)	P:GO:0019058	P:viral life cycle
phage holin family protein	115	20	7.75839e-60	72.94	1	C:GO:0016021	C:integral component of membrane			IPR008473 (PFAM); mobidb-lite (MOBIDB_LITE)	no GO terms	no GO terms
Putative phage holin	122	20	6.59319e-45	71.63	1	C:GO:0016021	C:integral component of membrane			IPR032637 (PFAM)	no GO terms	no GO terms
phage tail sheath protein	395	20	0	87.87						IPR035089 (PFAM); IPR020287 (PFAM); PTHR35861:SF1 (PANTHER); PTHR35861 (PANTHER); PTHR35861 (PANTHER)	no GO terms	no GO terms
pyocin R2, holin	119	20	1.05736e-49	75.98	1	C:GO:0016021	C:integral component of membrane			IPR032128 (PFAM)	no GO terms	no GO terms
Phage tail-collar fibre protein	439	20	2.77164e-131	73.34	4	F:GO:0004553; C:GO:0005576; P:GO:0005975; F:GO:0030246	F:hydrolase activity, hydrolyzing O-glycosyl compounds; C:extracellular region; P:carbohydrate metabolic process; F:carbohydrate binding			cd12215 (CDD)	no GO terms	no GO terms
putative coat protein A of bacteriophage Pf1	198	20	4.22171e-112	57.82						mobidb-lite (MOBIDB_LITE); mobidb-lite (MOBIDB_LITE)	no GO terms	no GO terms
Uncharacterised protein	235	20	4.21801e-27	55.96						no IPS match	no IPS match	no IPS match
hypothetical protein	164	20	7.6137e-96	78.15						no IPS match	no IPS match	no IPS match
hypothetical protein SAMN05216263_103133	87	20	4.07004e-58	61.8						no IPS match	no IPS match	no IPS match
hypothetical protein	70	1	3.72799e-20	78.57						no IPS match	no IPS match	no IPS match
hypothetical protein A6A04_16180	521	2	5.29382e-06	47.47						mobidb-lite (MOBIDB_LITE)	no GO terms	no GO terms
Uncharacterised protein	82	12	6.29467e-23	80.93						no IPS match	no IPS match	no IPS match
hypothetical protein	103	20	3.46607e-42	75.26	1	C:GO:0016021	C:integral component of membrane			mobidb-lite (MOBIDB_LITE)	no GO terms	no GO terms
Uncharacterised protein	59	15	2.38834e-30	72.53						mobidb-lite (MOBIDB_LITE)	no GO terms	no GO terms
hypothetical protein L682_11015	112	11	1.1245e-28	61.29						no IPS match	no IPS match	no IPS match
---NA---	63									no IPS match	no IPS match	no IPS match
hypothetical protein	169	20	3.65575e-93	80.4						no IPS match	no IPS match	no IPS match
Uncharacterised protein	175	20	9.34335e-112	71.51						mobidb-lite (MOBIDB_LITE); mobidb-lite (MOBIDB_LITE)	no GO terms	no GO terms
Uncharacterised protein	86	20	1.19801e-34	66.37						no IPS match	no IPS match	no IPS match
Uncharacterised protein	92	20	1.72833e-58	78.63	2	F:GO:0003677; C:GO:0016021	F:DNA binding; C:integral component of membrane			no IPS match	no IPS match	no IPS match
Uncharacterised protein	72	20	5.4514e-43	64.55	2	C:GO:0016020; C:GO:0016021	C:membrane; C:integral component of membrane			no IPS match	no IPS match	no IPS match
hypothetical protein	84	1	9.93742e-52	97.62						no IPS match	no IPS match	no IPS match
hypothetical protein	116	20	4.11229e-78	89.85						no IPS match	no IPS match	no IPS match
Uncharacterised protein	286	20	5.67367e-18	62.04						mobidb-lite (MOBIDB_LITE)	no GO terms	no GO terms
hypothetical protein	233	13	1.10282e-52	58.44						Coil (COILS)	no GO terms	no GO terms
Uncharacterised protein	284	20	3.9002e-22	67.5						no IPS match	no IPS match	no IPS match
Uncharacterised protein	152	20	3.97352e-104	79.09						Coil (COILS)	no GO terms	no GO terms
hypothetical protein SZ55_4604	55	7	3.47386e-24	75.91	1	C:GO:0016021	C:integral component of membrane			no IPS match	no IPS match	no IPS match
---NA---	62									mobidb-lite (MOBIDB_LITE)	no GO terms	no GO terms
hypothetical protein	343	20	0	51.85	1	C:GO:0016021	C:integral component of membrane			no IPS match	no IPS match	no IPS match
hypothetical protein	160	6	1.06318e-105	81.32	1	C:GO:0016021	C:integral component of membrane			no IPS match	no IPS match	no IPS match
hypothetical protein SAMN05216263_12454	247	1	2.32246e-137	88.16						mobidb-lite (MOBIDB_LITE); mobidb-lite (MOBIDB_LITE); mobidb-lite (MOBIDB_LITE)	no GO terms	no GO terms
hypothetical protein pf16_151	108	1	3.94705e-08	54.17						no IPS match	no IPS match	no IPS match
hypothetical protein	158	1	3.55965e-14	51.16						Coil (COILS)	no GO terms	no GO terms
---NA---	318									PS51257 (PROSITE_PROFILES)	no GO terms	no GO terms
---NA---	138									no IPS match	no IPS match	no IPS match
MULTISPECIES: hypothetical protein	109	4	6.09958e-10	55.55	2	C:GO:0016020; C:GO:0016021	C:membrane; C:integral component of membrane			no IPS match	no IPS match	no IPS match
hypothetical protein	139	2	2.77734e-10	53.72						no IPS match	no IPS match	no IPS match
---NA---	256									mobidb-lite (MOBIDB_LITE); mobidb-lite (MOBIDB_LITE); mobidb-lite (MOBIDB_LITE); mobidb-lite (MOBIDB_LITE)	no GO terms	no GO terms
Uncharacterised protein	98	20	1.32289e-41	77.76	2	C:GO:0016020; C:GO:0016021	C:membrane; C:integral component of membrane			no IPS match	no IPS match	no IPS match
Uncharacterised protein	247	20	2.01872e-96	65.88						no IPS match	no IPS match	no IPS match
hypothetical protein	131	20	1.36947e-52	70.81						no IPS match	no IPS match	no IPS match
Uncharacterised protein	151	20	1.80929e-103	75.24	1	C:GO:0016021	C:integral component of membrane			no IPS match	no IPS match	no IPS match
hypothetical protein	215	20	5.61923e-106	64.31	1	C:GO:0016021	C:integral component of membrane			no IPS match	no IPS match	no IPS match
hypothetical protein	219	3	7.16672e-160	99.51						no IPS match	no IPS match	no IPS match
hypothetical protein	71	4	9.05905e-45	92.39						no IPS match	no IPS match	no IPS match
---NA---	81									no IPS match	no IPS match	no IPS match
hypothetical protein F753_15275	51	20	1.07552e-22	75.47						no IPS match	no IPS match	no IPS match
Uncharacterised protein	35	1	8.00845e-16	100						mobidb-lite (MOBIDB_LITE)	no GO terms	no GO terms
Uncharacterised protein	232	5	2.12216e-52	56.5						no IPS match	no IPS match	no IPS match
---NA---	98									mobidb-lite (MOBIDB_LITE)	no GO terms	no GO terms
hypothetical protein	2103	20	0	67.42	2	C:GO:0016020; C:GO:0016021	C:membrane; C:integral component of membrane			IPR013320 (SUPERFAMILY)	no GO terms	no GO terms
Uncharacterised protein	662	20	0	50.78						mobidb-lite (MOBIDB_LITE); mobidb-lite (MOBIDB_LITE); mobidb-lite (MOBIDB_LITE); IPR027417 (SUPERFAMILY)	no GO terms	no GO terms
hypothetical protein	179	20	1.61506e-83	73.72	1	C:GO:0016020	C:membrane			no IPS match	no IPS match	no IPS match
hypothetical protein	55	7	3.52632e-16	87.3	1	C:GO:0016021	C:integral component of membrane			no IPS match	no IPS match	no IPS match
hypothetical protein	85	20	4.34327e-52	84.22						no IPS match	no IPS match	no IPS match
hypothetical protein Q059_03661	139	20	5.73335e-96	69.34						no IPS match	no IPS match	no IPS match
hypothetical protein	392	20	2.57729e-177	70.93	1	F:GO:0003677	F:DNA binding			mobidb-lite (MOBIDB_LITE)	no GO terms	no GO terms
Uncharacterised protein	68	4	1.35519e-31	91.41	2	C:GO:0016020; C:GO:0016021	C:membrane; C:integral component of membrane			mobidb-lite (MOBIDB_LITE); mobidb-lite (MOBIDB_LITE)	no GO terms	no GO terms
hypothetical protein	61	2	1.74143e-33	96.72						no IPS match	no IPS match	no IPS match
hypothetical protein	117	8	4.11128e-81	58.33						IPR029032 (SUPERFAMILY)	no GO terms	no GO terms
hypothetical protein	205	20	5.3941e-124	84.82	1	C:GO:0016021	C:integral component of membrane			no IPS match	no IPS match	no IPS match
hypothetical protein SAMN05216263_110250	94	20	7.04891e-62	63.52	3	F:GO:0003674; C:GO:0005575; P:GO:0008150	F:molecular_function; C:cellular_component; P:biological_process			no IPS match	no IPS match	no IPS match
hypothetical protein	572	20	5.4025e-143	54.07	1	F:GO:0005515	F:protein binding			Coil (COILS); IPR011990 (G3DSA:1.25.40.GENE3D); IPR011990 (SUPERFAMILY)	F:GO:0005515	F:protein binding
hypothetical protein	73	2	2.54079e-12	63.01						no IPS match	no IPS match	no IPS match
Uncharacterised protein	86	20	8.16684e-55	54.63						Coil (COILS); mobidb-lite (MOBIDB_LITE)	no GO terms	no GO terms
Uncharacterised protein	119	20	2.02057e-82	68.89						IPR035411 (PFAM)	no GO terms	no GO terms
Uncharacterised protein	82	20	1.10412e-52	55.46	1	C:GO:0016021	C:integral component of membrane			no IPS match	no IPS match	no IPS match
hypothetical protein	84	1	3.11121e-48	97.62	1	C:GO:0016021	C:integral component of membrane			no IPS match	no IPS match	no IPS match
